# Supplementary material for: ATG8 delipidation is not universally critical for autophagy in plants
Source: Nat Commun. 2025 Jan 5;16:403. doi: 10.1038/s41467-024-55754-1 (PMC11701075; doi:10.1038/s41467-024-55754-1)
Supplement: Supplementary file 8 — Source Data [file 41467_2024_55754_MOESM8_ESM.xlsx]

## Sheet: Fig 1B
Organ	Genotype	Treatyment	Micrograph	Number of puncta per 10 um2
Roots	WT	AZD ConA	AZD ConA AM K 618 root 1 image 1	0.9582
Roots	WT	AZD ConA	AZD ConA AM K 618 root 1 image 2	0.9821
Roots	WT	AZD ConA	AZD ConA AM K 618 root 1 image 3	0.733
Roots	WT	AZD ConA	AZD ConA AM K 618 root 1 image 4	1.1257
Roots	WT	AZD ConA	AZD ConA AM K 618 root 2 image 1	0.8142
Roots	WT	AZD ConA	AZD ConA AM K 618 root 2 image 2	1.0778
Roots	WT	AZD ConA	AZD ConA AM K 618 root 2 image 3	0.6228
Roots	WT	AZD ConA	AZD ConA AM K 618 root 3 image 1	1.1258
Roots	WT	AZD ConA	AZD ConA AM K 618 root 3 image 2	1.164
Roots	WT	AZD ConA	AZD ConA AM K 618 root 3 image 3	1.0921
Roots	WT	AZD ConA	AZD ConA AM K 618 root 3 image 4	1.0154
Roots	atg5	AZD ConA	AZD ConA AM K 757 root 1 image 1	0
Roots	atg5	AZD ConA	AZD ConA AM K 757 root 1 image 2	0
Roots	atg5	AZD ConA	AZD ConA AM K 757 root 1 image 3	0
Roots	atg5	AZD ConA	AZD ConA AM K 757 root 2 image 1	0.0144
Roots	atg5	AZD ConA	AZD ConA AM K 757 root 2 image 2	0
Roots	atg5	AZD ConA	AZD ConA AM K 757 root 2 image 3	0.0192
Roots	atg5	AZD ConA	AZD ConA AM K 757 root 3 image 1	0
Roots	atg5	AZD ConA	AZD ConA AM K 757 root 3 image 2	0
Roots	atg5	AZD ConA	AZD ConA AM K 757 root 3 image 3	0.0096
Roots	atg4a/b	AZD ConA	AZD ConA AM K 783 root 1 image 1	0.8095
Roots	atg4a/b	AZD ConA	AZD ConA AM K 783 root 1 image 2	0.6516
Roots	atg4a/b	AZD ConA	AZD ConA AM K 783 root 1 image 4	0.8286
Roots	atg4a/b	AZD ConA	AZD ConA AM K 783 root 2 image 1	0.8143
Roots	atg4a/b	AZD ConA	AZD ConA AM K 783 root 2 image 2	0.9677
Roots	atg4a/b	AZD ConA	AZD ConA AM K 783 root 2 image 3	0.5844
Roots	atg4a/b	AZD ConA	AZD ConA AM K 783 root 3 image 1	0.8048
Roots	atg4a/b	AZD ConA	AZD ConA AM K 783 root 3 image 2	1.0011
Roots	atg4a/b	AZD ConA	AZD ConA AM K 783 root 3 image 3	1.1593
Roots	WT	Mock	mock AM K 618 root 1 image 1	0
Roots	WT	Mock	mock AM K 618 root 1 image 2	0
Roots	WT	Mock	mock AM K 618 root 1 image 3	0
Roots	WT	Mock	mock AM K 618 root 2 image 1	0
Roots	WT	Mock	mock AM K 618 root 2 image 2	0
Roots	WT	Mock	mock AM K 618 root 2 image 3	0
Roots	WT	Mock	mock AM K 618 root 3 image 1	0
Roots	WT	Mock	mock AM K 618 root 3 image 2	0
Roots	WT	Mock	mock AM K 618 root 3 image 3	0
Roots	WT	Mock	mock AM K 618 root 3 image 4	0
Roots	atg5	Mock	mock AM K 757 root 1 image 1	0
Roots	atg5	Mock	mock AM K 757 root 1 image 2	0
Roots	atg5	Mock	mock AM K 757 root 1 image 3	0
Roots	atg5	Mock	mock AM K 757 root 2 image 1	0
Roots	atg5	Mock	mock AM K 757 root 2 image 2	0
Roots	atg5	Mock	mock AM K 757 root 2 image 3	0
Roots	atg5	Mock	mock AM K 757 root 2 image 4	0
Roots	atg4a/b	Mock	mock AM K 783 root 1 image 1	0
Roots	atg4a/b	Mock	mock AM K 783 root 2 image 1	0
Roots	atg4a/b	Mock	mock AM K 783 root 2 image 2	0
Roots	atg4a/b	Mock	mock AM K 783 root 2 image 3	0
Shoots	WT	AZD ConA	AZD ConA AM K 618 cotyledon 1 image 1	0.7713
Shoots	WT	AZD ConA	AZD ConA AM K 618 cotyledon 1 image 2	0.8143
Shoots	WT	AZD ConA	AZD ConA AM K 618 cotyledon 1 image 3	0.7904
Shoots	WT	AZD ConA	AZD ConA AM K 618 cotyledon 2 image 1	0.5795
Shoots	WT	AZD ConA	AZD ConA AM K 618 cotyledon 2 image 2	0.6515
Shoots	WT	AZD ConA	AZD ConA AM K 618 cotyledon 2 image 3	0.5797
Shoots	WT	AZD ConA	AZD ConA AM K 618 cotyledon 3 image 1	0.8287
Shoots	WT	AZD ConA	AZD ConA AM K 618 cotyledon 3 image 2	0.8047
Shoots	WT	AZD ConA	AZD ConA AM K 618 cotyledon 3 image 3	0.8869
Shoots	WT	AZD ConA	AZD ConA AM K 618 cotyledon 3 image 4	0.8958
Shoots	WT	AZD ConA	AZD ConA AM K 618 cotyledon 3 timeseries 1	0.8
Shoots	WT	AZD ConA	AZD ConA AM K 618 cotyledon 4 image 1	0.848
Shoots	WT	AZD ConA	AZD ConA AM K 618 cotyledon 4 image 2	0.8478
Shoots	WT	AZD ConA	AZD ConA AM K 618 cotyledon 4 image 3	0.714
Shoots	WT	AZD ConA	AZD ConA AM K 618 cotyledon 4 image 4	0.8143
Shoots	atg5	AZD ConA	AZD ConA AM K 757 cotyledon 1 image 1	0
Shoots	atg5	AZD ConA	AZD ConA AM K 757 cotyledon 1 image 2	0
Shoots	atg5	AZD ConA	AZD ConA AM K 757 cotyledon 1 image 3	0
Shoots	atg5	AZD ConA	AZD ConA AM K 757 cotyledon 2 image 1	0.0048
Shoots	atg5	AZD ConA	AZD ConA AM K 757 cotyledon 2 image 2	0
Shoots	atg5	AZD ConA	AZD ConA AM K 757 cotyledon 2 image 3	0
Shoots	atg5	AZD ConA	AZD ConA AM K 757 cotyledon 3 image 1	0
Shoots	atg5	AZD ConA	AZD ConA AM K 757 cotyledon 3 image 2	0
Shoots	atg5	AZD ConA	AZD ConA AM K 757 cotyledon 3 image 3	0
Shoots	atg5	AZD ConA	AZD ConA AM K 757 cotyledon 3 image 4	0
Shoots	atg5	AZD ConA	AZD ConA AM K 757 cotyledon 3 time lapse1	0.0096
Shoots	atg5	AZD ConA	AZD ConA AM K 757 cotyledon 4 image 1	0
Shoots	atg5	AZD ConA	AZD ConA AM K 757 cotyledon 4 image 2	0
Shoots	atg4a/b	AZD ConA	AZD ConA AM K 783 cotyledon 1 image 1	0.6422
Shoots	atg4a/b	AZD ConA	AZD ConA AM K 783 cotyledon 1 image 2	0.6659
Shoots	atg4a/b	AZD ConA	AZD ConA AM K 783 cotyledon 1 image 3	0.6804
Shoots	atg4a/b	AZD ConA	AZD ConA AM K 783 cotyledon 2 image 1	0.503
Shoots	atg4a/b	AZD ConA	AZD ConA AM K 783 cotyledon 2 image 2	0.5846
Shoots	atg4a/b	AZD ConA	AZD ConA AM K 783 cotyledon 2 image 3	0.3871
Shoots	atg4a/b	AZD ConA	AZD ConA AM K 783 cotyledon 3 image 1	0.34
Shoots	atg4a/b	AZD ConA	AZD ConA AM K 783 cotyledon 3 image 2	0.2111
Shoots	atg4a/b	AZD ConA	AZD ConA AM K 783 cotyledon 4 image 1	0.7235
Shoots	atg4a/b	AZD ConA	AZD ConA AM K 783 cotyledon 4 image 2	0.7426
Shoots	atg4a/b	AZD ConA	AZD ConA AM K 783 cotyledon 4 image 3	0.6994
Shoots	atg4a/b	AZD ConA	AZD ConA AM K 783 cotyledon 4 image 4	0.5194
Shoots	WT	Mock	mock AM K 618 cotyledon 1 image 1	0.0144
Shoots	WT	Mock	mock AM K 618 cotyledon 1 image 2	0
Shoots	WT	Mock	mock AM K 618 cotyledon 1 image 3	0.0144
Shoots	WT	Mock	mock AM K 618 cotyledon 2 image 1	0.0048
Shoots	WT	Mock	mock AM K 618 cotyledon 2 image 2	0.0048
Shoots	WT	Mock	mock AM K 618 cotyledon 2 image 3	0
Shoots	WT	Mock	mock AM K 618 cotyledon 3 image 1	0.0048
Shoots	WT	Mock	mock AM K 618 cotyledon 3 image 2	0
Shoots	WT	Mock	mock AM K 618 cotyledon 3 image 3	0
Shoots	WT	Mock	mock AM K 618 cotyledon 4 image 1	0.0048
Shoots	WT	Mock	mock AM K 618 cotyledon 4 image 2	0.0096
Shoots	WT	Mock	mock AM K 618 cotyledon 4 image 3	0.0144
Shoots	atg5	Mock	mock AM K 757 cotyledon 1 image 1	0.0144
Shoots	atg5	Mock	mock AM K 757 cotyledon 1 image 2	0
Shoots	atg5	Mock	mock AM K 757 cotyledon 1 image 3	0
Shoots	atg5	Mock	mock AM K 757 cotyledon 2 image 1	0
Shoots	atg5	Mock	mock AM K 757 cotyledon 2 image 2	0
Shoots	atg5	Mock	mock AM K 757 cotyledon 2 image 3	0
Shoots	atg5	Mock	mock AM K 757 cotyledon 3 image 1	0
Shoots	atg4a/b	Mock	mock AM K 783 cotyledon 1 image 1	0.0048
Shoots	atg4a/b	Mock	mock AM K 783 cotyledon 1 image 2	0.0048
Shoots	atg4a/b	Mock	mock AM K 783 cotyledon 1 image 3	0.0048
Shoots	atg4a/b	Mock	mock AM K 783 cotyledon 2 image 1	0
Shoots	atg4a/b	Mock	mock AM K 783 cotyledon 2 image 2	0.0144
Shoots	atg4a/b	Mock	mock AM K 783 cotyledon 2 image 3	0.0192
Shoots	atg4a/b	Mock	mock AM K 783 cotyledon 3 image 1	0.0048
Shoots	atg4a/b	Mock	mock AM K 783 cotyledon 3 image 2	0.0096
Shoots	atg4a/b	Mock	mock AM K 783 cotyledon 3 image 3	0
Shoots	atg4a/b	Mock	mock AM K 783 cotyledon 4 image 1	0.0192
Shoots	atg4a/b	Mock	mock AM K 783 cotyledon 4 image 2	0.0144
Shoots	atg4a/b	Mock	mock AM K 783 cotyledon 4 image 3	0.0144

## Sheet: Fig 3B
Column1	File_name	ROI_number	Area_of_the_ROI_in_um2	Autophagic_bodies_count	Number_of_Autophagic_bodies_per_10_um2	Background	ATG8_isoform	Biological_replicate
1	AZD ConA AM A 509 root 1 image 1	1	204.009	23	1.127	WT	ATG8F_dC	AZD ConA AM A 509 root 1
2	AZD ConA AM A 509 root 1 image 1	2	204.009	28	1.372	WT	ATG8F_dC	AZD ConA AM A 509 root 1
3	AZD ConA AM A 509 root 1 image 1	3	204.009	26	1.274	WT	ATG8F_dC	AZD ConA AM A 509 root 1
4	AZD ConA AM A 509 root 1 image 1	4	204.009	29	1.422	WT	ATG8F_dC	AZD ConA AM A 509 root 1
5	AZD ConA AM A 509 root 1 image 1	5	204.009	24	1.176	WT	ATG8F_dC	AZD ConA AM A 509 root 1
6	AZD ConA AM A 509 root 1 image 2	1	204.009	19	0.931	WT	ATG8F_dC	AZD ConA AM A 509 root 1
7	AZD ConA AM A 509 root 1 image 2	2	204.009	20	0.98	WT	ATG8F_dC	AZD ConA AM A 509 root 1
8	AZD ConA AM A 509 root 1 image 2	3	204.009	21	1.029	WT	ATG8F_dC	AZD ConA AM A 509 root 1
9	AZD ConA AM A 509 root 1 image 2	4	204.009	15	0.735	WT	ATG8F_dC	AZD ConA AM A 509 root 1
10	AZD ConA AM A 509 root 1 image 2	5	204.009	21	1.029	WT	ATG8F_dC	AZD ConA AM A 509 root 1
11	AZD ConA AM A 509 root 1 image 3	1	204.009	22	1.078	WT	ATG8F_dC	AZD ConA AM A 509 root 1
12	AZD ConA AM A 509 root 1 image 3	2	204.009	28	1.372	WT	ATG8F_dC	AZD ConA AM A 509 root 1
13	AZD ConA AM A 509 root 1 image 3	3	204.009	22	1.078	WT	ATG8F_dC	AZD ConA AM A 509 root 1
14	AZD ConA AM A 509 root 1 image 3	4	204.009	24	1.176	WT	ATG8F_dC	AZD ConA AM A 509 root 1
15	AZD ConA AM A 509 root 1 image 3	5	204.009	15	0.735	WT	ATG8F_dC	AZD ConA AM A 509 root 1
16	AZD ConA AM A 509 root 1 image 4	1	204.009	17	0.833	WT	ATG8F_dC	AZD ConA AM A 509 root 1
17	AZD ConA AM A 509 root 1 image 4	2	204.009	24	1.176	WT	ATG8F_dC	AZD ConA AM A 509 root 1
18	AZD ConA AM A 509 root 1 image 4	3	204.009	17	0.833	WT	ATG8F_dC	AZD ConA AM A 509 root 1
19	AZD ConA AM A 509 root 1 image 4	4	204.009	17	0.833	WT	ATG8F_dC	AZD ConA AM A 509 root 1
20	AZD ConA AM A 509 root 1 image 4	5	204.009	24	1.176	WT	ATG8F_dC	AZD ConA AM A 509 root 1
21	AZD ConA AM A 509 root 2 image 1	1	204.009	24	1.176	WT	ATG8F_dC	AZD ConA AM A 509 root 2
22	AZD ConA AM A 509 root 2 image 1	2	204.009	30	1.471	WT	ATG8F_dC	AZD ConA AM A 509 root 2
23	AZD ConA AM A 509 root 2 image 1	3	204.009	25	1.225	WT	ATG8F_dC	AZD ConA AM A 509 root 2
24	AZD ConA AM A 509 root 2 image 1	4	204.009	27	1.323	WT	ATG8F_dC	AZD ConA AM A 509 root 2
25	AZD ConA AM A 509 root 2 image 1	5	204.009	26	1.274	WT	ATG8F_dC	AZD ConA AM A 509 root 2
26	AZD ConA AM A 509 root 2 image 2	1	204.009	26	1.274	WT	ATG8F_dC	AZD ConA AM A 509 root 2
27	AZD ConA AM A 509 root 2 image 2	2	204.009	24	1.176	WT	ATG8F_dC	AZD ConA AM A 509 root 2
28	AZD ConA AM A 509 root 2 image 2	3	204.009	21	1.029	WT	ATG8F_dC	AZD ConA AM A 509 root 2
29	AZD ConA AM A 509 root 2 image 2	4	204.009	34	1.667	WT	ATG8F_dC	AZD ConA AM A 509 root 2
30	AZD ConA AM A 509 root 2 image 2	5	204.009	25	1.225	WT	ATG8F_dC	AZD ConA AM A 509 root 2
31	AZD ConA AM A 509 root 2 image 3	1	204.009	25	1.225	WT	ATG8F_dC	AZD ConA AM A 509 root 2
32	AZD ConA AM A 509 root 2 image 3	2	204.009	29	1.422	WT	ATG8F_dC	AZD ConA AM A 509 root 2
33	AZD ConA AM A 509 root 2 image 3	3	204.009	21	1.029	WT	ATG8F_dC	AZD ConA AM A 509 root 2
34	AZD ConA AM A 509 root 2 image 3	4	204.009	15	0.735	WT	ATG8F_dC	AZD ConA AM A 509 root 2
35	AZD ConA AM A 509 root 2 image 3	5	204.009	36	1.765	WT	ATG8F_dC	AZD ConA AM A 509 root 2
36	AZD ConA AM A 509 root 2 image 4	1	204.009	23	1.127	WT	ATG8F_dC	AZD ConA AM A 509 root 2
37	AZD ConA AM A 509 root 2 image 4	2	204.009	33	1.618	WT	ATG8F_dC	AZD ConA AM A 509 root 2
38	AZD ConA AM A 509 root 2 image 4	3	204.009	31	1.52	WT	ATG8F_dC	AZD ConA AM A 509 root 2
39	AZD ConA AM A 509 root 2 image 4	4	204.009	26	1.274	WT	ATG8F_dC	AZD ConA AM A 509 root 2
40	AZD ConA AM A 509 root 2 image 4	5	204.009	18	0.882	WT	ATG8F_dC	AZD ConA AM A 509 root 2
41	AZD ConA AM A 509 root 3 image 1	1	204.009	26	1.274	WT	ATG8F_dC	AZD ConA AM A 509 root 3
42	AZD ConA AM A 509 root 3 image 1	2	204.009	20	0.98	WT	ATG8F_dC	AZD ConA AM A 509 root 3
43	AZD ConA AM A 509 root 3 image 1	3	204.009	10	0.49	WT	ATG8F_dC	AZD ConA AM A 509 root 3
44	AZD ConA AM A 509 root 3 image 1	4	204.009	24	1.176	WT	ATG8F_dC	AZD ConA AM A 509 root 3
45	AZD ConA AM A 509 root 3 image 1	5	204.009	27	1.323	WT	ATG8F_dC	AZD ConA AM A 509 root 3
46	AZD ConA AM A 509 root 3 image 2	1	204.009	32	1.569	WT	ATG8F_dC	AZD ConA AM A 509 root 3
47	AZD ConA AM A 509 root 3 image 2	2	204.009	28	1.372	WT	ATG8F_dC	AZD ConA AM A 509 root 3
48	AZD ConA AM A 509 root 3 image 2	3	204.009	26	1.274	WT	ATG8F_dC	AZD ConA AM A 509 root 3
49	AZD ConA AM A 509 root 3 image 2	4	204.009	26	1.274	WT	ATG8F_dC	AZD ConA AM A 509 root 3
50	AZD ConA AM A 509 root 3 image 2	5	204.009	29	1.422	WT	ATG8F_dC	AZD ConA AM A 509 root 3
51	AZD ConA AM A 509 root 3 image 3	1	204.009	18	0.882	WT	ATG8F_dC	AZD ConA AM A 509 root 3
52	AZD ConA AM A 509 root 3 image 3	2	204.009	25	1.225	WT	ATG8F_dC	AZD ConA AM A 509 root 3
53	AZD ConA AM A 509 root 3 image 3	3	204.009	28	1.372	WT	ATG8F_dC	AZD ConA AM A 509 root 3
54	AZD ConA AM A 509 root 3 image 3	4	204.009	17	0.833	WT	ATG8F_dC	AZD ConA AM A 509 root 3
55	AZD ConA AM A 509 root 3 image 3	5	204.009	30	1.471	WT	ATG8F_dC	AZD ConA AM A 509 root 3
56	AZD ConA AM A 509 root 3 image 4	1	204.009	27	1.323	WT	ATG8F_dC	AZD ConA AM A 509 root 3
57	AZD ConA AM A 509 root 3 image 4	2	204.009	23	1.127	WT	ATG8F_dC	AZD ConA AM A 509 root 3
58	AZD ConA AM A 509 root 3 image 4	3	204.009	15	0.735	WT	ATG8F_dC	AZD ConA AM A 509 root 3
59	AZD ConA AM A 509 root 3 image 4	4	204.009	27	1.323	WT	ATG8F_dC	AZD ConA AM A 509 root 3
60	AZD ConA AM A 509 root 3 image 4	5	204.009	23	1.127	WT	ATG8F_dC	AZD ConA AM A 509 root 3
61	AZD ConA AM A 509 root 4 image 1	1	204.009	24	1.176	WT	ATG8F_dC	AZD ConA AM A 509 root 4
62	AZD ConA AM A 509 root 4 image 1	2	204.009	16	0.784	WT	ATG8F_dC	AZD ConA AM A 509 root 4
63	AZD ConA AM A 509 root 4 image 1	3	204.009	24	1.176	WT	ATG8F_dC	AZD ConA AM A 509 root 4
64	AZD ConA AM A 509 root 4 image 1	4	204.009	17	0.833	WT	ATG8F_dC	AZD ConA AM A 509 root 4
65	AZD ConA AM A 509 root 4 image 1	5	204.009	21	1.029	WT	ATG8F_dC	AZD ConA AM A 509 root 4
66	AZD ConA AM A 509 root 4 image 2	1	204.009	20	0.98	WT	ATG8F_dC	AZD ConA AM A 509 root 4
67	AZD ConA AM A 509 root 4 image 2	2	204.009	18	0.882	WT	ATG8F_dC	AZD ConA AM A 509 root 4
68	AZD ConA AM A 509 root 4 image 2	3	204.009	28	1.372	WT	ATG8F_dC	AZD ConA AM A 509 root 4
69	AZD ConA AM A 509 root 4 image 2	4	204.009	26	1.274	WT	ATG8F_dC	AZD ConA AM A 509 root 4
70	AZD ConA AM A 509 root 4 image 2	5	204.009	24	1.176	WT	ATG8F_dC	AZD ConA AM A 509 root 4
71	AZD ConA AM A 509 root 4 image 3	1	204.009	23	1.127	WT	ATG8F_dC	AZD ConA AM A 509 root 4
72	AZD ConA AM A 509 root 4 image 3	2	204.009	25	1.225	WT	ATG8F_dC	AZD ConA AM A 509 root 4
73	AZD ConA AM A 509 root 4 image 3	3	204.009	12	0.588	WT	ATG8F_dC	AZD ConA AM A 509 root 4
74	AZD ConA AM A 509 root 4 image 3	4	204.009	25	1.225	WT	ATG8F_dC	AZD ConA AM A 509 root 4
75	AZD ConA AM A 509 root 4 image 3	5	204.009	24	1.176	WT	ATG8F_dC	AZD ConA AM A 509 root 4
76	AZD ConA AM A 509 root 4 image 4	1	204.009	25	1.225	WT	ATG8F_dC	AZD ConA AM A 509 root 4
77	AZD ConA AM A 509 root 4 image 4	2	204.009	24	1.176	WT	ATG8F_dC	AZD ConA AM A 509 root 4
78	AZD ConA AM A 509 root 4 image 4	3	204.009	16	0.784	WT	ATG8F_dC	AZD ConA AM A 509 root 4
79	AZD ConA AM A 509 root 4 image 4	4	204.009	17	0.833	WT	ATG8F_dC	AZD ConA AM A 509 root 4
80	AZD ConA AM A 509 root 4 image 4	5	204.009	31	1.52	WT	ATG8F_dC	AZD ConA AM A 509 root 4
81	AZD ConA AM A 509 root 5 image 1	1	204.009	18	0.882	WT	ATG8F_dC	AZD ConA AM A 509 root 5
82	AZD ConA AM A 509 root 5 image 1	2	204.009	14	0.686	WT	ATG8F_dC	AZD ConA AM A 509 root 5
83	AZD ConA AM A 509 root 5 image 1	3	204.009	10	0.49	WT	ATG8F_dC	AZD ConA AM A 509 root 5
84	AZD ConA AM A 509 root 5 image 1	4	204.009	15	0.735	WT	ATG8F_dC	AZD ConA AM A 509 root 5
85	AZD ConA AM A 509 root 5 image 1	5	204.009	18	0.882	WT	ATG8F_dC	AZD ConA AM A 509 root 5
86	AZD ConA AM A 509 root 5 image 2	1	204.009	13	0.637	WT	ATG8F_dC	AZD ConA AM A 509 root 5
87	AZD ConA AM A 509 root 5 image 2	2	204.009	15	0.735	WT	ATG8F_dC	AZD ConA AM A 509 root 5
88	AZD ConA AM A 509 root 5 image 2	3	204.009	15	0.735	WT	ATG8F_dC	AZD ConA AM A 509 root 5
89	AZD ConA AM A 509 root 5 image 2	4	204.009	21	1.029	WT	ATG8F_dC	AZD ConA AM A 509 root 5
90	AZD ConA AM A 509 root 5 image 2	5	204.009	20	0.98	WT	ATG8F_dC	AZD ConA AM A 509 root 5
91	AZD ConA AM A 509 root 5 image 3	1	204.009	18	0.882	WT	ATG8F_dC	AZD ConA AM A 509 root 5
92	AZD ConA AM A 509 root 5 image 3	2	204.009	19	0.931	WT	ATG8F_dC	AZD ConA AM A 509 root 5
93	AZD ConA AM A 509 root 5 image 3	3	204.009	26	1.274	WT	ATG8F_dC	AZD ConA AM A 509 root 5
94	AZD ConA AM A 509 root 5 image 3	4	204.009	16	0.784	WT	ATG8F_dC	AZD ConA AM A 509 root 5
95	AZD ConA AM A 509 root 5 image 3	5	204.009	19	0.931	WT	ATG8F_dC	AZD ConA AM A 509 root 5
96	AZD ConA AM A 509 root 5 image 4	1	204.009	21	1.029	WT	ATG8F_dC	AZD ConA AM A 509 root 5
97	AZD ConA AM A 509 root 5 image 4	2	204.009	11	0.539	WT	ATG8F_dC	AZD ConA AM A 509 root 5
98	AZD ConA AM A 509 root 5 image 4	3	204.009	14	0.686	WT	ATG8F_dC	AZD ConA AM A 509 root 5
99	AZD ConA AM A 509 root 5 image 4	4	204.009	14	0.686	WT	ATG8F_dC	AZD ConA AM A 509 root 5
100	AZD ConA AM A 509 root 5 image 4	5	204.009	13	0.637	WT	ATG8F_dC	AZD ConA AM A 509 root 5
101	AZD ConA AM A 509 root 6 image 1	1	204.009	26	1.274	WT	ATG8F_dC	AZD ConA AM A 509 root 6
102	AZD ConA AM A 509 root 6 image 1	2	204.009	22	1.078	WT	ATG8F_dC	AZD ConA AM A 509 root 6
103	AZD ConA AM A 509 root 6 image 1	3	204.009	27	1.323	WT	ATG8F_dC	AZD ConA AM A 509 root 6
104	AZD ConA AM A 509 root 6 image 1	4	204.009	27	1.323	WT	ATG8F_dC	AZD ConA AM A 509 root 6
105	AZD ConA AM A 509 root 6 image 1	5	204.009	25	1.225	WT	ATG8F_dC	AZD ConA AM A 509 root 6
106	AZD ConA AM A 509 root 6 image 2	1	204.009	20	0.98	WT	ATG8F_dC	AZD ConA AM A 509 root 6
107	AZD ConA AM A 509 root 6 image 2	2	204.009	24	1.176	WT	ATG8F_dC	AZD ConA AM A 509 root 6
108	AZD ConA AM A 509 root 6 image 2	3	204.009	24	1.176	WT	ATG8F_dC	AZD ConA AM A 509 root 6
109	AZD ConA AM A 509 root 6 image 2	4	204.009	22	1.078	WT	ATG8F_dC	AZD ConA AM A 509 root 6
110	AZD ConA AM A 509 root 6 image 2	5	204.009	22	1.078	WT	ATG8F_dC	AZD ConA AM A 509 root 6
111	AZD ConA AM A 509 root 6 image 3	1	204.009	32	1.569	WT	ATG8F_dC	AZD ConA AM A 509 root 6
112	AZD ConA AM A 509 root 6 image 3	2	204.009	26	1.274	WT	ATG8F_dC	AZD ConA AM A 509 root 6
113	AZD ConA AM A 509 root 6 image 3	3	204.009	29	1.422	WT	ATG8F_dC	AZD ConA AM A 509 root 6
114	AZD ConA AM A 509 root 6 image 3	4	204.009	29	1.422	WT	ATG8F_dC	AZD ConA AM A 509 root 6
115	AZD ConA AM A 509 root 6 image 3	5	204.009	31	1.52	WT	ATG8F_dC	AZD ConA AM A 509 root 6
116	AZD ConA AM A 509 root 6 image 4	1	204.009	27	1.323	WT	ATG8F_dC	AZD ConA AM A 509 root 6
117	AZD ConA AM A 509 root 6 image 4	2	204.009	21	1.029	WT	ATG8F_dC	AZD ConA AM A 509 root 6
118	AZD ConA AM A 509 root 6 image 4	3	204.009	21	1.029	WT	ATG8F_dC	AZD ConA AM A 509 root 6
119	AZD ConA AM A 509 root 6 image 4	4	204.009	21	1.029	WT	ATG8F_dC	AZD ConA AM A 509 root 6
120	AZD ConA AM A 509 root 6 image 4	5	204.009	16	0.784	WT	ATG8F_dC	AZD ConA AM A 509 root 6
201	AZD ConA AM A 527 root 1 image 1	1	204.009	31	1.52	atg8_KO	ATG8F_dC	AZD ConA AM A 527 root 1
202	AZD ConA AM A 527 root 1 image 1	2	204.009	25	1.225	atg8_KO	ATG8F_dC	AZD ConA AM A 527 root 1
203	AZD ConA AM A 527 root 1 image 1	3	204.009	32	1.569	atg8_KO	ATG8F_dC	AZD ConA AM A 527 root 1
204	AZD ConA AM A 527 root 1 image 1	4	204.009	19	0.931	atg8_KO	ATG8F_dC	AZD ConA AM A 527 root 1
205	AZD ConA AM A 527 root 1 image 1	5	204.009	19	0.931	atg8_KO	ATG8F_dC	AZD ConA AM A 527 root 1
206	AZD ConA AM A 527 root 1 image 2	1	204.009	28	1.372	atg8_KO	ATG8F_dC	AZD ConA AM A 527 root 1
207	AZD ConA AM A 527 root 1 image 2	2	204.009	22	1.078	atg8_KO	ATG8F_dC	AZD ConA AM A 527 root 1
208	AZD ConA AM A 527 root 1 image 2	3	204.009	22	1.078	atg8_KO	ATG8F_dC	AZD ConA AM A 527 root 1
209	AZD ConA AM A 527 root 1 image 2	4	204.009	18	0.882	atg8_KO	ATG8F_dC	AZD ConA AM A 527 root 1
210	AZD ConA AM A 527 root 1 image 2	5	204.009	32	1.569	atg8_KO	ATG8F_dC	AZD ConA AM A 527 root 1
211	AZD ConA AM A 527 root 1 image 3	1	204.009	22	1.078	atg8_KO	ATG8F_dC	AZD ConA AM A 527 root 1
212	AZD ConA AM A 527 root 1 image 3	2	204.009	33	1.618	atg8_KO	ATG8F_dC	AZD ConA AM A 527 root 1
213	AZD ConA AM A 527 root 1 image 3	3	204.009	31	1.52	atg8_KO	ATG8F_dC	AZD ConA AM A 527 root 1
214	AZD ConA AM A 527 root 1 image 3	4	204.009	22	1.078	atg8_KO	ATG8F_dC	AZD ConA AM A 527 root 1
215	AZD ConA AM A 527 root 1 image 3	5	204.009	26	1.274	atg8_KO	ATG8F_dC	AZD ConA AM A 527 root 1
216	AZD ConA AM A 527 root 1 image 4	1	204.009	22	1.078	atg8_KO	ATG8F_dC	AZD ConA AM A 527 root 1
217	AZD ConA AM A 527 root 1 image 4	2	204.009	17	0.833	atg8_KO	ATG8F_dC	AZD ConA AM A 527 root 1
218	AZD ConA AM A 527 root 1 image 4	3	204.009	28	1.372	atg8_KO	ATG8F_dC	AZD ConA AM A 527 root 1
219	AZD ConA AM A 527 root 1 image 4	4	204.009	29	1.422	atg8_KO	ATG8F_dC	AZD ConA AM A 527 root 1
220	AZD ConA AM A 527 root 1 image 4	5	204.009	21	1.029	atg8_KO	ATG8F_dC	AZD ConA AM A 527 root 1
221	AZD ConA AM A 527 root 2 image 1	1	204.009	25	1.225	atg8_KO	ATG8F_dC	AZD ConA AM A 527 root 2
222	AZD ConA AM A 527 root 2 image 1	2	204.009	18	0.882	atg8_KO	ATG8F_dC	AZD ConA AM A 527 root 2
223	AZD ConA AM A 527 root 2 image 1	3	204.009	25	1.225	atg8_KO	ATG8F_dC	AZD ConA AM A 527 root 2
224	AZD ConA AM A 527 root 2 image 1	4	204.009	23	1.127	atg8_KO	ATG8F_dC	AZD ConA AM A 527 root 2
225	AZD ConA AM A 527 root 2 image 1	5	204.009	28	1.372	atg8_KO	ATG8F_dC	AZD ConA AM A 527 root 2
226	AZD ConA AM A 527 root 2 image 2	1	204.009	30	1.471	atg8_KO	ATG8F_dC	AZD ConA AM A 527 root 2
227	AZD ConA AM A 527 root 2 image 2	2	204.009	20	0.98	atg8_KO	ATG8F_dC	AZD ConA AM A 527 root 2
228	AZD ConA AM A 527 root 2 image 2	3	204.009	26	1.274	atg8_KO	ATG8F_dC	AZD ConA AM A 527 root 2
229	AZD ConA AM A 527 root 2 image 2	4	204.009	34	1.667	atg8_KO	ATG8F_dC	AZD ConA AM A 527 root 2
230	AZD ConA AM A 527 root 2 image 2	5	204.009	24	1.176	atg8_KO	ATG8F_dC	AZD ConA AM A 527 root 2
231	AZD ConA AM A 527 root 2 image 3	1	204.009	29	1.422	atg8_KO	ATG8F_dC	AZD ConA AM A 527 root 2
232	AZD ConA AM A 527 root 2 image 3	2	204.009	35	1.716	atg8_KO	ATG8F_dC	AZD ConA AM A 527 root 2
233	AZD ConA AM A 527 root 2 image 3	3	204.009	21	1.029	atg8_KO	ATG8F_dC	AZD ConA AM A 527 root 2
234	AZD ConA AM A 527 root 2 image 3	4	204.009	25	1.225	atg8_KO	ATG8F_dC	AZD ConA AM A 527 root 2
235	AZD ConA AM A 527 root 2 image 3	5	204.009	27	1.323	atg8_KO	ATG8F_dC	AZD ConA AM A 527 root 2
236	AZD ConA AM A 527 root 2 image 4	1	204.009	25	1.225	atg8_KO	ATG8F_dC	AZD ConA AM A 527 root 2
237	AZD ConA AM A 527 root 2 image 4	2	204.009	25	1.225	atg8_KO	ATG8F_dC	AZD ConA AM A 527 root 2
238	AZD ConA AM A 527 root 2 image 4	3	204.009	32	1.569	atg8_KO	ATG8F_dC	AZD ConA AM A 527 root 2
239	AZD ConA AM A 527 root 2 image 4	4	204.009	25	1.225	atg8_KO	ATG8F_dC	AZD ConA AM A 527 root 2
240	AZD ConA AM A 527 root 2 image 4	5	204.009	27	1.323	atg8_KO	ATG8F_dC	AZD ConA AM A 527 root 2
241	AZD ConA AM A 527 root 3 image 1	1	204.009	12	0.588	atg8_KO	ATG8F_dC	AZD ConA AM A 527 root 3
242	AZD ConA AM A 527 root 3 image 1	2	204.009	20	0.98	atg8_KO	ATG8F_dC	AZD ConA AM A 527 root 3
243	AZD ConA AM A 527 root 3 image 1	3	204.009	23	1.127	atg8_KO	ATG8F_dC	AZD ConA AM A 527 root 3
244	AZD ConA AM A 527 root 3 image 1	4	204.009	17	0.833	atg8_KO	ATG8F_dC	AZD ConA AM A 527 root 3
245	AZD ConA AM A 527 root 3 image 1	5	204.009	20	0.98	atg8_KO	ATG8F_dC	AZD ConA AM A 527 root 3
246	AZD ConA AM A 527 root 3 image 2	1	204.009	10	0.49	atg8_KO	ATG8F_dC	AZD ConA AM A 527 root 3
247	AZD ConA AM A 527 root 3 image 2	2	204.009	9	0.441	atg8_KO	ATG8F_dC	AZD ConA AM A 527 root 3
248	AZD ConA AM A 527 root 3 image 2	3	204.009	7	0.343	atg8_KO	ATG8F_dC	AZD ConA AM A 527 root 3
249	AZD ConA AM A 527 root 3 image 2	4	204.009	11	0.539	atg8_KO	ATG8F_dC	AZD ConA AM A 527 root 3
250	AZD ConA AM A 527 root 3 image 2	5	204.009	17	0.833	atg8_KO	ATG8F_dC	AZD ConA AM A 527 root 3
251	AZD ConA AM A 527 root 3 image 3	1	204.009	15	0.735	atg8_KO	ATG8F_dC	AZD ConA AM A 527 root 3
252	AZD ConA AM A 527 root 3 image 3	2	204.009	9	0.441	atg8_KO	ATG8F_dC	AZD ConA AM A 527 root 3
253	AZD ConA AM A 527 root 3 image 3	3	204.009	11	0.539	atg8_KO	ATG8F_dC	AZD ConA AM A 527 root 3
254	AZD ConA AM A 527 root 3 image 3	4	204.009	13	0.637	atg8_KO	ATG8F_dC	AZD ConA AM A 527 root 3
255	AZD ConA AM A 527 root 3 image 3	5	204.009	18	0.882	atg8_KO	ATG8F_dC	AZD ConA AM A 527 root 3
256	AZD ConA AM A 527 root 3 image 4	1	204.009	18	0.882	atg8_KO	ATG8F_dC	AZD ConA AM A 527 root 3
257	AZD ConA AM A 527 root 3 image 4	2	204.009	13	0.637	atg8_KO	ATG8F_dC	AZD ConA AM A 527 root 3
258	AZD ConA AM A 527 root 3 image 4	3	204.009	9	0.441	atg8_KO	ATG8F_dC	AZD ConA AM A 527 root 3
259	AZD ConA AM A 527 root 3 image 4	4	204.009	11	0.539	atg8_KO	ATG8F_dC	AZD ConA AM A 527 root 3
260	AZD ConA AM A 527 root 3 image 4	5	204.009	14	0.686	atg8_KO	ATG8F_dC	AZD ConA AM A 527 root 3
261	AZD ConA AM A 527 root 4 image 1	1	204.009	26	1.274	atg8_KO	ATG8F_dC	AZD ConA AM A 527 root 4
262	AZD ConA AM A 527 root 4 image 1	2	204.009	29	1.422	atg8_KO	ATG8F_dC	AZD ConA AM A 527 root 4
263	AZD ConA AM A 527 root 4 image 1	3	204.009	25	1.225	atg8_KO	ATG8F_dC	AZD ConA AM A 527 root 4
264	AZD ConA AM A 527 root 4 image 1	4	204.009	37	1.814	atg8_KO	ATG8F_dC	AZD ConA AM A 527 root 4
265	AZD ConA AM A 527 root 4 image 1	5	204.009	35	1.716	atg8_KO	ATG8F_dC	AZD ConA AM A 527 root 4
266	AZD ConA AM A 527 root 4 image 2	1	204.009	29	1.422	atg8_KO	ATG8F_dC	AZD ConA AM A 527 root 4
267	AZD ConA AM A 527 root 4 image 2	2	204.009	32	1.569	atg8_KO	ATG8F_dC	AZD ConA AM A 527 root 4
268	AZD ConA AM A 527 root 4 image 2	3	204.009	32	1.569	atg8_KO	ATG8F_dC	AZD ConA AM A 527 root 4
269	AZD ConA AM A 527 root 4 image 2	4	204.009	30	1.471	atg8_KO	ATG8F_dC	AZD ConA AM A 527 root 4
270	AZD ConA AM A 527 root 4 image 2	5	204.009	29	1.422	atg8_KO	ATG8F_dC	AZD ConA AM A 527 root 4
271	AZD ConA AM A 527 root 4 image 3	1	204.009	29	1.422	atg8_KO	ATG8F_dC	AZD ConA AM A 527 root 4
272	AZD ConA AM A 527 root 4 image 3	2	204.009	26	1.274	atg8_KO	ATG8F_dC	AZD ConA AM A 527 root 4
273	AZD ConA AM A 527 root 4 image 3	3	204.009	13	0.637	atg8_KO	ATG8F_dC	AZD ConA AM A 527 root 4
274	AZD ConA AM A 527 root 4 image 3	4	204.009	25	1.225	atg8_KO	ATG8F_dC	AZD ConA AM A 527 root 4
275	AZD ConA AM A 527 root 4 image 3	5	204.009	26	1.274	atg8_KO	ATG8F_dC	AZD ConA AM A 527 root 4
276	AZD ConA AM A 527 root 4 image 4	1	204.009	25	1.225	atg8_KO	ATG8F_dC	AZD ConA AM A 527 root 4
277	AZD ConA AM A 527 root 4 image 4	2	204.009	20	0.98	atg8_KO	ATG8F_dC	AZD ConA AM A 527 root 4
278	AZD ConA AM A 527 root 4 image 4	3	204.009	25	1.225	atg8_KO	ATG8F_dC	AZD ConA AM A 527 root 4
279	AZD ConA AM A 527 root 4 image 4	4	204.009	20	0.98	atg8_KO	ATG8F_dC	AZD ConA AM A 527 root 4
280	AZD ConA AM A 527 root 4 image 4	5	204.009	13	0.637	atg8_KO	ATG8F_dC	AZD ConA AM A 527 root 4
281	AZD ConA AM A 527 root 5 image 1	1	204.009	24	1.176	atg8_KO	ATG8F_dC	AZD ConA AM A 527 root 5
282	AZD ConA AM A 527 root 5 image 1	2	204.009	15	0.735	atg8_KO	ATG8F_dC	AZD ConA AM A 527 root 5
283	AZD ConA AM A 527 root 5 image 1	3	204.009	24	1.176	atg8_KO	ATG8F_dC	AZD ConA AM A 527 root 5
284	AZD ConA AM A 527 root 5 image 1	4	204.009	37	1.814	atg8_KO	ATG8F_dC	AZD ConA AM A 527 root 5
285	AZD ConA AM A 527 root 5 image 1	5	204.009	26	1.274	atg8_KO	ATG8F_dC	AZD ConA AM A 527 root 5
286	AZD ConA AM A 527 root 5 image 2	1	204.009	27	1.323	atg8_KO	ATG8F_dC	AZD ConA AM A 527 root 5
287	AZD ConA AM A 527 root 5 image 2	2	204.009	34	1.667	atg8_KO	ATG8F_dC	AZD ConA AM A 527 root 5
288	AZD ConA AM A 527 root 5 image 2	3	204.009	29	1.422	atg8_KO	ATG8F_dC	AZD ConA AM A 527 root 5
289	AZD ConA AM A 527 root 5 image 2	4	204.009	16	0.784	atg8_KO	ATG8F_dC	AZD ConA AM A 527 root 5
290	AZD ConA AM A 527 root 5 image 2	5	204.009	30	1.471	atg8_KO	ATG8F_dC	AZD ConA AM A 527 root 5
291	AZD ConA AM A 527 root 5 image 3	1	204.009	25	1.225	atg8_KO	ATG8F_dC	AZD ConA AM A 527 root 5
292	AZD ConA AM A 527 root 5 image 3	2	204.009	25	1.225	atg8_KO	ATG8F_dC	AZD ConA AM A 527 root 5
293	AZD ConA AM A 527 root 5 image 3	3	204.009	34	1.667	atg8_KO	ATG8F_dC	AZD ConA AM A 527 root 5
294	AZD ConA AM A 527 root 5 image 3	4	204.009	26	1.274	atg8_KO	ATG8F_dC	AZD ConA AM A 527 root 5
295	AZD ConA AM A 527 root 5 image 3	5	204.009	38	1.863	atg8_KO	ATG8F_dC	AZD ConA AM A 527 root 5
296	AZD ConA AM A 527 root 5 image 4	1	204.009	28	1.372	atg8_KO	ATG8F_dC	AZD ConA AM A 527 root 5
297	AZD ConA AM A 527 root 5 image 4	2	204.009	31	1.52	atg8_KO	ATG8F_dC	AZD ConA AM A 527 root 5
298	AZD ConA AM A 527 root 5 image 4	3	204.009	23	1.127	atg8_KO	ATG8F_dC	AZD ConA AM A 527 root 5
299	AZD ConA AM A 527 root 5 image 4	4	204.009	31	1.52	atg8_KO	ATG8F_dC	AZD ConA AM A 527 root 5
300	AZD ConA AM A 527 root 5 image 4	5	204.009	23	1.127	atg8_KO	ATG8F_dC	AZD ConA AM A 527 root 5
301	AZD ConA AM A 527 root 6 image 1	1	204.009	24	1.176	atg8_KO	ATG8F_dC	AZD ConA AM A 527 root 6
302	AZD ConA AM A 527 root 6 image 1	2	204.009	18	0.882	atg8_KO	ATG8F_dC	AZD ConA AM A 527 root 6
303	AZD ConA AM A 527 root 6 image 1	3	204.009	18	0.882	atg8_KO	ATG8F_dC	AZD ConA AM A 527 root 6
304	AZD ConA AM A 527 root 6 image 1	4	204.009	25	1.225	atg8_KO	ATG8F_dC	AZD ConA AM A 527 root 6
305	AZD ConA AM A 527 root 6 image 1	5	204.009	24	1.176	atg8_KO	ATG8F_dC	AZD ConA AM A 527 root 6
306	AZD ConA AM A 527 root 6 image 2	1	204.009	26	1.274	atg8_KO	ATG8F_dC	AZD ConA AM A 527 root 6
307	AZD ConA AM A 527 root 6 image 2	2	204.009	16	0.784	atg8_KO	ATG8F_dC	AZD ConA AM A 527 root 6
308	AZD ConA AM A 527 root 6 image 2	3	204.009	23	1.127	atg8_KO	ATG8F_dC	AZD ConA AM A 527 root 6
309	AZD ConA AM A 527 root 6 image 2	4	204.009	13	0.637	atg8_KO	ATG8F_dC	AZD ConA AM A 527 root 6
310	AZD ConA AM A 527 root 6 image 2	5	204.009	23	1.127	atg8_KO	ATG8F_dC	AZD ConA AM A 527 root 6
311	AZD ConA AM A 527 root 6 image 3	1	204.009	17	0.833	atg8_KO	ATG8F_dC	AZD ConA AM A 527 root 6
312	AZD ConA AM A 527 root 6 image 3	2	204.009	15	0.735	atg8_KO	ATG8F_dC	AZD ConA AM A 527 root 6
313	AZD ConA AM A 527 root 6 image 3	3	204.009	18	0.882	atg8_KO	ATG8F_dC	AZD ConA AM A 527 root 6
314	AZD ConA AM A 527 root 6 image 3	4	204.009	17	0.833	atg8_KO	ATG8F_dC	AZD ConA AM A 527 root 6
315	AZD ConA AM A 527 root 6 image 3	5	204.009	10	0.49	atg8_KO	ATG8F_dC	AZD ConA AM A 527 root 6
316	AZD ConA AM A 527 root 6 image 4	1	204.009	9	0.441	atg8_KO	ATG8F_dC	AZD ConA AM A 527 root 6
317	AZD ConA AM A 527 root 6 image 4	2	204.009	16	0.784	atg8_KO	ATG8F_dC	AZD ConA AM A 527 root 6
318	AZD ConA AM A 527 root 6 image 4	3	204.009	15	0.735	atg8_KO	ATG8F_dC	AZD ConA AM A 527 root 6
319	AZD ConA AM A 527 root 6 image 4	4	204.009	20	0.98	atg8_KO	ATG8F_dC	AZD ConA AM A 527 root 6
320	AZD ConA AM A 527 root 6 image 4	5	204.009	17	0.833	atg8_KO	ATG8F_dC	AZD ConA AM A 527 root 6

## Sheet: Fig 5G
Line	GT	Isoform	Density
AM A 207	WT	ATG8F	0,499
AM A 207	WT	ATG8F	0,732
AM A 207	WT	ATG8F	1,11
AM A 207	WT	ATG8F	0,771
AM A 207	WT	ATG8F	1,083
AM A 207	WT	ATG8F	0,728
AM A 207	WT	ATG8F	0,965
AM A 207	WT	ATG8F	0,481
AM A 207	WT	ATG8F	1,021
AM A 207	WT	ATG8F	1,089
AM A 207	WT	ATG8F	0,573
AM A 207	WT	ATG8F	0,199
AM A 207	WT	ATG8F	0,709
AM A 207	WT	ATG8F	0,576
AM A 207	WT	ATG8F	0,731
AM A 207	WT	ATG8F	0,574
AM A 207	WT	ATG8F	0,488
AM A 207	WT	ATG8F	0,719
AM A 207	WT	ATG8F	0,381
AM A 207	WT	ATG8F	1,401
AM A 207	WT	ATG8F	0,578
AM A 207	WT	ATG8F	1,446
AM A 207	WT	ATG8F	0,901
AM A 207	WT	ATG8F	1,151
AM A 207	WT	ATG8F	0,557
AM A 207	WT	ATG8F	0,373
AM A 207	WT	ATG8F	0,493
AM A 207	WT	ATG8F	0,702
AM A 207	WT	ATG8F	0,437
AM A 207	WT	ATG8F	0,421
AM A 207	WT	ATG8F	0,564
AM A 207	WT	ATG8F	0,889
AM A 207	WT	ATG8F	0,787
AM A 207	WT	ATG8F	0,574
AM A 207	WT	ATG8F	0,747
AM A 207	WT	ATG8F	0,277
AM A 207	WT	ATG8F	0,453
AM A 207	WT	ATG8F	0,513
AM A 207	WT	ATG8F	0,749
AM A 207	WT	ATG8F	0,421
AM A 207	WT	ATG8F	0,448
AM A 207	WT	ATG8F	1,052
AM A 207	WT	ATG8F	0,529
AM A 207	WT	ATG8F	0,654
AM A 207	WT	ATG8F	0,419
AM A 207	WT	ATG8F	0,85
AM A 207	WT	ATG8F	0,522
AM A 207	WT	ATG8F	0,478
AM A 210	atg4a/b	ATG8F	0,025
AM A 210	atg4a/b	ATG8F	0
AM A 210	atg4a/b	ATG8F	0
AM A 210	atg4a/b	ATG8F	0
AM A 210	atg4a/b	ATG8F	0
AM A 210	atg4a/b	ATG8F	0
AM A 210	atg4a/b	ATG8F	0
AM A 210	atg4a/b	ATG8F	0
AM A 210	atg4a/b	ATG8F	0
AM A 210	atg4a/b	ATG8F	0,052
AM A 210	atg4a/b	ATG8F	0
AM A 210	atg4a/b	ATG8F	0,011
AM A 210	atg4a/b	ATG8F	0
AM A 210	atg4a/b	ATG8F	0
AM A 210	atg4a/b	ATG8F	0
AM A 210	atg4a/b	ATG8F	0,028
AM A 210	atg4a/b	ATG8F	0,018
AM A 210	atg4a/b	ATG8F	0,026
AM A 210	atg4a/b	ATG8F	0
AM A 210	atg4a/b	ATG8F	0,015
AM A 210	atg4a/b	ATG8F	0
AM A 210	atg4a/b	ATG8F	0
AM A 210	atg4a/b	ATG8F	0,01
AM A 210	atg4a/b	ATG8F	0,01
AM A 210	atg4a/b	ATG8F	0
AM A 210	atg4a/b	ATG8F	0
AM A 210	atg4a/b	ATG8F	0
AM A 208	WT	ATG8I	0,254
AM A 208	WT	ATG8I	0,189
AM A 208	WT	ATG8I	0,18
AM A 208	WT	ATG8I	0,192
AM A 208	WT	ATG8I	0,699
AM A 208	WT	ATG8I	0,478
AM A 208	WT	ATG8I	0,475
AM A 208	WT	ATG8I	0,484
AM A 208	WT	ATG8I	0,626
AM A 208	WT	ATG8I	0,24
AM A 208	WT	ATG8I	0,357
AM A 208	WT	ATG8I	0,457
AM A 208	WT	ATG8I	0,547
AM A 208	WT	ATG8I	0,412
AM A 208	WT	ATG8I	0,71
AM A 208	WT	ATG8I	0,422
AM A 208	WT	ATG8I	0,626
AM A 208	WT	ATG8I	0,229
AM A 208	WT	ATG8I	0,806
AM A 208	WT	ATG8I	0,312
AM A 208	WT	ATG8I	0,858
AM A 208	WT	ATG8I	0,429
AM A 208	WT	ATG8I	0,571
AM A 208	WT	ATG8I	0,496
AM A 208	WT	ATG8I	0,235
AM A 208	WT	ATG8I	0,282
AM A 208	WT	ATG8I	0,76
AM A 208	WT	ATG8I	0,735
AM A 208	WT	ATG8I	0,77
AM A 208	WT	ATG8I	0,375
AM A 208	WT	ATG8I	0,143
AM A 208	WT	ATG8I	0,099
AM A 208	WT	ATG8I	0,293
AM A 208	WT	ATG8I	0,46
AM A 208	WT	ATG8I	0,17
AM A 208	WT	ATG8I	0,085
AM A 208	WT	ATG8I	0,262
AM A 208	WT	ATG8I	0,56
AM A 208	WT	ATG8I	0,255
AM A 208	WT	ATG8I	0,151
AM A 208	WT	ATG8I	0,375
AM A 208	WT	ATG8I	0,169
AM A 208	WT	ATG8I	0,076
AM A 208	WT	ATG8I	0,99
AM A 208	WT	ATG8I	0,5
AM A 208	WT	ATG8I	0,031
AM A 208	WT	ATG8I	0,057
AM A 208	WT	ATG8I	0,694
AM A 208	WT	ATG8I	0,784
AM A 208	WT	ATG8I	0,645
AM A 208	WT	ATG8I	0,771
AM A 208	WT	ATG8I	0,3
AM A 208	WT	ATG8I	0,08
AM A 208	WT	ATG8I	0,526
AM A 208	WT	ATG8I	0,166
AM A 208	WT	ATG8I	0,468
AM A 208	WT	ATG8I	0,038
AM A 208	WT	ATG8I	0,042
AM A 208	WT	ATG8I	0,031
AM A 208	WT	ATG8I	0,116
AM A 208	WT	ATG8I	0,39
AM A 208	WT	ATG8I	0,669
AM A 208	WT	ATG8I	0,474
AM A 208	WT	ATG8I	0,678
AM A 208	WT	ATG8I	0,255
AM A 208	WT	ATG8I	0,39
AM A 208	WT	ATG8I	0,044
AM A 208	WT	ATG8I	0,377
AM A 208	WT	ATG8I	0,114
AM A 208	WT	ATG8I	0,388
AM A 208	WT	ATG8I	0,091
AM A 208	WT	ATG8I	0,591
AM A 208	WT	ATG8I	0,433
AM A 208	WT	ATG8I	0,432
AM A 208	WT	ATG8I	0,191
AM A 208	WT	ATG8I	0,095
AM A 208	WT	ATG8I	0,161
AM A 208	WT	ATG8I	0,292
AM A 208	WT	ATG8I	0,396
AM A 208	WT	ATG8I	0,286
AM A 208	WT	ATG8I	0,152
AM A 208	WT	ATG8I	0,632
AM A 208	WT	ATG8I	0,198
AM A 208	WT	ATG8I	0,183
AM A 208	WT	ATG8I	0,05
AM A 211	atg4a/b	ATG8I	0,147
AM A 211	atg4a/b	ATG8I	0,324
AM A 211	atg4a/b	ATG8I	0,998
AM A 211	atg4a/b	ATG8I	0,527
AM A 211	atg4a/b	ATG8I	0,299
AM A 211	atg4a/b	ATG8I	0,321
AM A 211	atg4a/b	ATG8I	0,735
AM A 211	atg4a/b	ATG8I	0,497
AM A 211	atg4a/b	ATG8I	0,092
AM A 211	atg4a/b	ATG8I	0,573
AM A 211	atg4a/b	ATG8I	0,283
AM A 211	atg4a/b	ATG8I	0,343
AM A 211	atg4a/b	ATG8I	0,057
AM A 211	atg4a/b	ATG8I	0,291
AM A 211	atg4a/b	ATG8I	0,563
AM A 211	atg4a/b	ATG8I	0,171
AM A 211	atg4a/b	ATG8I	0,106
AM A 211	atg4a/b	ATG8I	0,269
AM A 211	atg4a/b	ATG8I	0,449
AM A 211	atg4a/b	ATG8I	0,221
AM A 211	atg4a/b	ATG8I	0,472
AM A 211	atg4a/b	ATG8I	0,539
AM A 211	atg4a/b	ATG8I	0,23
AM A 211	atg4a/b	ATG8I	0,514
AM A 211	atg4a/b	ATG8I	1,029
AM A 211	atg4a/b	ATG8I	0,837
AM A 211	atg4a/b	ATG8I	0,539
AM A 211	atg4a/b	ATG8I	0,086
AM A 211	atg4a/b	ATG8I	0,501
AM A 211	atg4a/b	ATG8I	0,196
AM A 211	atg4a/b	ATG8I	0,147
AM A 211	atg4a/b	ATG8I	0,147
AM A 211	atg4a/b	ATG8I	0,052
AM A 211	atg4a/b	ATG8I	0,064
AM A 211	atg4a/b	ATG8I	0,062
AM A 211	atg4a/b	ATG8I	0,142
AM A 211	atg4a/b	ATG8I	0,324
AM A 211	atg4a/b	ATG8I	0,343
AM A 211	atg4a/b	ATG8I	0,637
AM A 211	atg4a/b	ATG8I	0,136
AM A 211	atg4a/b	ATG8I	0,122
AM A 211	atg4a/b	ATG8I	0,254
AM A 211	atg4a/b	ATG8I	0,279
AM A 211	atg4a/b	ATG8I	0,815
AM A 211	atg4a/b	ATG8I	0,188
AM A 211	atg4a/b	ATG8I	0,09
AM A 211	atg4a/b	ATG8I	0,441
AM A 211	atg4a/b	ATG8I	0,31
AM A 211	atg4a/b	ATG8I	0,607
AM A 211	atg4a/b	ATG8I	0,024
AM A 211	atg4a/b	ATG8I	0,067
AM A 211	atg4a/b	ATG8I	0,245
AM A 211	atg4a/b	ATG8I	0,413
AM A 211	atg4a/b	ATG8I	0,212
AM A 211	atg4a/b	ATG8I	0,145
AM A 211	atg4a/b	ATG8I	0,229
AM A 211	atg4a/b	ATG8I	0,159
AM A 211	atg4a/b	ATG8I	0,294
AM A 211	atg4a/b	ATG8I	0,186
AM A 211	atg4a/b	ATG8I	0,452
AM A 211	atg4a/b	ATG8I	0,833
AM A 211	atg4a/b	ATG8I	0,303
AM A 211	atg4a/b	ATG8I	0,147
AM A 211	atg4a/b	ATG8I	0,25
AM A 211	atg4a/b	ATG8I	0,343
AM A 211	atg4a/b	ATG8I	0,681
AM A 211	atg4a/b	ATG8I	0,082
AM A 211	atg4a/b	ATG8I	0,236
AM A 211	atg4a/b	ATG8I	0,37
AM A 211	atg4a/b	ATG8I	0,077
AM A 211	atg4a/b	ATG8I	0,036
AM A 211	atg4a/b	ATG8I	0,11
AM A 211	atg4a/b	ATG8I	0,047
AM A 211	atg4a/b	ATG8I	0,158
AM A 211	atg4a/b	ATG8I	0,032
AM A 211	atg4a/b	ATG8I	0,097
AM A 211	atg4a/b	ATG8I	0,072
AM K 819	WT	ATG8E	0,548
AM K 819	WT	ATG8E	0,543
AM K 819	WT	ATG8E	1,1
AM K 819	WT	ATG8E	1,128
AM K 819	WT	ATG8E	0,68
AM K 819	WT	ATG8E	0,652
AM K 819	WT	ATG8E	0,499
AM K 819	WT	ATG8E	0,867
AM K 819	WT	ATG8E	0,617
AM K 819	WT	ATG8E	0,527
AM K 819	WT	ATG8E	0,901
AM K 819	WT	ATG8E	0,648
AM K 819	WT	ATG8E	1,187
AM K 819	WT	ATG8E	0,767
AM K 819	WT	ATG8E	1,153
AM K 819	WT	ATG8E	0,811
AM K 819	WT	ATG8E	0,723
AM K 819	WT	ATG8E	1,323
AM K 819	WT	ATG8E	1,275
AM K 819	WT	ATG8E	1,084
AM K 819	WT	ATG8E	0,936
AM K 819	WT	ATG8E	0,9
AM K 819	WT	ATG8E	0,273
AM K 819	WT	ATG8E	0,39
AM K 819	WT	ATG8E	0,621
AM K 819	WT	ATG8E	0,532
AM K 819	WT	ATG8E	0,693
AM K 819	WT	ATG8E	1,354
AM K 819	WT	ATG8E	0,978
AM K 819	WT	ATG8E	0,634
AM K 819	WT	ATG8E	0,356
AM K 819	WT	ATG8E	0,642
AM K 819	WT	ATG8E	0,276
AM K 819	WT	ATG8E	0,604
AM K 819	WT	ATG8E	1,138
AM K 819	WT	ATG8E	0,932
AM K 819	WT	ATG8E	0,882
AM K 819	WT	ATG8E	0,599
AM K 819	WT	ATG8E	0,832
AM K 819	WT	ATG8E	0,621
AM K 819	WT	ATG8E	0,391
AM K 819	WT	ATG8E	0,43
AM K 819	WT	ATG8E	0,92
AM K 819	WT	ATG8E	1,027
AM K 819	WT	ATG8E	0,248
AM K 817	atg4a/b	ATG8E	1,066
AM K 817	atg4a/b	ATG8E	1,244
AM K 817	atg4a/b	ATG8E	1,364
AM K 817	atg4a/b	ATG8E	0,578
AM K 817	atg4a/b	ATG8E	1,175
AM K 817	atg4a/b	ATG8E	0,79
AM K 817	atg4a/b	ATG8E	0,651
AM K 817	atg4a/b	ATG8E	1,126
AM K 817	atg4a/b	ATG8E	1,778
AM K 817	atg4a/b	ATG8E	1,386
AM K 817	atg4a/b	ATG8E	0,18
AM K 817	atg4a/b	ATG8E	0,877
AM K 817	atg4a/b	ATG8E	0,792
AM K 817	atg4a/b	ATG8E	0,46
AM K 817	atg4a/b	ATG8E	0,604
AM K 817	atg4a/b	ATG8E	1,081
AM K 817	atg4a/b	ATG8E	0,789
AM K 817	atg4a/b	ATG8E	0,638
AM K 817	atg4a/b	ATG8E	0,87
AM K 817	atg4a/b	ATG8E	0,319
AM K 817	atg4a/b	ATG8E	0,984
AM K 817	atg4a/b	ATG8E	0,985
AM K 817	atg4a/b	ATG8E	1,052
AM K 817	atg4a/b	ATG8E	0,744
AM K 817	atg4a/b	ATG8E	1,066
AM K 817	atg4a/b	ATG8E	0,845
AM K 817	atg4a/b	ATG8E	1,085
AM K 817	atg4a/b	ATG8E	0,689
AM K 817	atg4a/b	ATG8E	0,731
AM K 817	atg4a/b	ATG8E	0,344
AM K 817	atg4a/b	ATG8E	1,142
AM K 817	atg4a/b	ATG8E	1,471
AM K 817	atg4a/b	ATG8E	1,157
AM K 817	atg4a/b	ATG8E	1,064
AM K 817	atg4a/b	ATG8E	0,593
AM K 817	atg4a/b	ATG8E	1,027
AM K 817	atg4a/b	ATG8E	1,565
AM K 817	atg4a/b	ATG8E	1,422
AM K 817	atg4a/b	ATG8E	0,817
AM K 817	atg4a/b	ATG8E	0,82
AM K 817	atg4a/b	ATG8E	1,241
AM K 817	atg4a/b	ATG8E	1,352
AM K 817	atg4a/b	ATG8E	1,441
AM K 817	atg4a/b	ATG8E	1,305
AM K 817	atg4a/b	ATG8E	1,286

## Sheet: Fig 5H
Autophagic body size in µm
pUBN ubi10::EOSFP-AtATG8e gene Gly stop in WT	pUBN ubi10::EOSFP-AtATG8e gene Gly stop in atg4 dKO	2x35S::E2GFP-ATG8i in WT	2x35S::E2GFP-ATG8i in atg4a/b dKO
AM K 817	AM K 819	AM A 208	AM A 211
1.387	0.219	1.265	0.219
0.973	0.535	0.414	0.195
0.195	0.365	0.414	0.73
1.679	0.17	0.17	1.435
0.487	1.29	0.195	1.776
0.414	0.389	2.701	0.341
0.389	0.219	1.338	0.706
0.17	0.852	0.195	0.876
0.827	0.754	0.973	0.876
0.243	0.341	1.265	0.9
0.316	0.17	1.168	0.243
0.17	0.195	0.754	1.022
0.341	0.292	0.243	0.219
0.462	0.292	0.292	0.17
0.657	0.487	1.654	0.195
0.219	0.268	2.53	0.681
3.041	0.876	0.292	0.316
0.608	1.046	1.119	2.044
1.314	0.243	0.925	0.17
0.195	1.387	0.925	1.071
0.487	0.633	0.414	0.316
0.195	1.557	0.292	0.706
0.195	0.292	0.17	0.219
1.046	0.195	1.095	0.414
0.925	2.117	0.17	0.219
0.876	1.46	1.095	0.268
0.243	0.17	4.16	0.657
0.17	0.17	0.681	0.681
0.706	0.219	1.119	0.584
2.117	0.414	2.336	0.365
0.779	1.071	1.995	0.195
0.657	0.316	1.679	0.414
0.681	0.292	1.995	0.268
0.17	2.068	0.219	0.706
0.341	0.779	0.17	0.316
0.803	0.17	5.231	0.219
0.876	0.949	0.827	1.533
0.341	0.243	0.195	0.268
0.511	0.998	1.435	0.389
0.389	0.681	0.633	0.292
1.241	0.803	1.703	0.243
0.925	0.389	0.17	0.243
0.973	0.341	0.219	0.17
0.852	0.219	1.557	0.316
0.292	1.265	2.603	1.095
1.387	0.268	0.462	0.584
0.803	0.779	1.387	0.535
1.119	0.365	0.706	0.243
0.341	2.287	0.292	0.243
0.925	0.316	0.195	0.341
0.925	0.243	1.119	0.195
0.949	1.387	0.462	0.462
0.852	0.56	0.584	0.292
1.752	0.414	0.876	0.852
0.779	1.071	0.389	0.195
0.17	0.195	0.17	0.414
0.438	1.435	0.292	0.292
1.654	0.414	0.292	0.584
0.17	0.365	0.17	0.608
0.195	0.219	0.414	0.195
0.316	1.241	1.898	2.652
0.414	1.727	2.165	0.852
0.511	0.438	1.435	0.292
1.168	0.852	0.754	0.292
0.195	0.973	0.414	0.195
0.462	0.17	2.822	0.73
0.389	0.925	1.46	0.292
1.071	0.219	3.625	0.414
0.316	0.973	0.389	0.414
0.681	1.873	0.511	0.462
0.633	1.557	0.511	0.754
0.438	0.243	0.852	0.17
0.462	0.292	1.873	0.243
0.535	0.268	0.292	0.584
1.046	0.973	3.187	0.414
0.219	0.292	0.754	0.949
0.487	0.219	0.219	0.73
0.17	0.219	1.581	2.165
0.438	0.268	0.827	3.844
0.268	1.46	2.457	1.362
0.341	0.195	1.265	0.219
0.219	0.584	0.195	0.998
0.243	0.365	0.706	0.243
0.827	0.365	1.922	0.852
0.243	0.195	0.341	0.876
0.243	0.292	0.706	0.243
2.141	0.414	0.487	0.487
0.487	0.779	0.195	0.414
0.365	0.803	0.827	0.389
0.438	0.195	1.217	0.511
1.095	0.584	0.17	0.779
0.17	0.389	1.387	0.316
0.17	0.925	0.584	0.511
0.389	0.17	0.268	0.365
0.292	1.557	1.168	0.487
0.414	0.973	0.56	0.414
1.241	0.341	0.462	0.17
0.219	0.511	4.379	0.341
1.022	0.535	0.998	0.438
0.365	0.973	0.219	0.365
0.268	0.292	1.922	0.584
2.238	0.195	0.389	0.438
0.292	0.584	1.046	0.535
0.779	0.292	0.779	0.195
0.292	0.608	0.973	0.17
0.487	0.876	1.144	0.414
0.511	0.268	1.338	0.219
0.414	1.217	0.608	0.316
0.487	0.268	2.141	0.17
0.414	0.535	1.825	0.17
0.511	1.411	0.341	0.827
0.219	0.608	0.17	0.681
0.852	1.119	0.487	0.365
0.219	0.754	0.73	0.633
0.17	0.633	0.9	0.17
0.584	0.341	0.511	0.341
0.973	0.584	0.341	0.316
0.438	1.508	1.752	0.511
0.438	0.316	1.192	0.219
1.29	0.195	0.17	0.414
0.389	1.411	1.435	0.292
0.876	0.657	0.706	0.17
0.243	0.17	0.365	0.73
0.195	1.095	0.195	0.195
0.195	0.219	1.654	0.365
0.9	0.17	0.292	1.435
0.389	0.414	0.219	0.389
0.389	0.511	0.438	0.511
0.949	3.552	0.657	0.487
0.292	0.17	1.727	0.535
0.73	0.949	0.998	0.608
1.654	0.438	2.92	0.219
0.511	0.365	1.119	0.219
0.73	0.268	0.633	0.462
1.8	1.29	2.968	0.268
1.63	1.411	0.487	0.17
1.411	0.389	0.389	0.17
0.462	0.219	1.435	0.292
1.144	1.314	1.168	0.292
0.365	0.292	0.389	0.389
0.852	0.852	0.827	0.17
0.754	0.73	0.438	0.827
0.414	0.292	0.608	0.462
0.341	2.92	0.17	0.292
0.389	0.608	0.608	0.341
0.292	0.17	0.973	0.852
2.214	0.852	0.973	0.316
1.071	0.219	0.17	0.17
0.779	0.414	0.9	0.219
0.219	1.022	0.9	0.17
0.365	0.195	0.827	0.389
0.706	0.438	1.46	0.195
0.706	1.63	2.409	0.17
0.803	0.706	0.973	0.462
0.292	0.633	2.457	0.195
0.292	1.144	2.068	0.316
1.168	0.706	1.071	0.292
0.925	0.365	1.776	1.022
0.414	0.17	0.73	0.584
0.998	0.803	1.752	0.389
0.511	1.29	0.535	0.316
1.314	0.195	0.633	0.219
0.414	0.414	2.141	0.438
0.998	0.17	0.316	0.195
0.17	0.487	0.657	0.195
0.341	0.535	0.365	0.584
0.462	1.557	0.243	0.487
1.508	0.56	4.404	0.268
1.217	2.141	0.779	0.511
1.411	1.314	0.779	0.219
0.365	0.973	0.827	0.268
4.258	0.389	0.462	0.17
0.17	0.876	0.584	0.414
0.17	0.243	0.292	2.433
0.365	0.462	3.333	0.511
0.657	0.316	0.487	0.779
0.876	1.265	2.141	0.608
0.803	0.706	1.825	0.17
1.119	0.292	0.292	0.195
2.019	0.195	0.17	0.511
0.316	1.654	0.292	0.268
0.9	0.511	5.207	0.243
0.9	0.414	0.584	0.268
0.365	0.195	0.584	0.268
0.316	1.654	1.314	0.389
0.462	0.633	0.633	0.219
0.195	2.311	0.511	0.365
0.584	1.703	1.946	0.292
0.925	0.852	0.462	0.535
0.827	0.56	1.241	0.876
0.706	0.462	0.195	0.316
0.389	0.219	0.487	0.292
0.9	0.803	0.633	0.195
0.341	0.292	4.89	0.706
0.17	0.681	0.292	0.268
0.487	1.046	0.754	0.511
0.365	0.487	2.847	0.438
1.29	0.292	0.633	0.414
0.827	0.681	1.679	0.17
0.73	0.17	0.219	0.414
1.217	0.487	1.849	0.268
0.389	0.511	0.973	0.341
0.706	0.389	1.168	0.292
0.998	0.462	0.754	0.341
0.462	0.292	1.946	0.316
1.922	0.56	0.876	0.365
0.268	0.389	0.681	0.584
0.389	0.292	1.606	0.535
0.9	1.8	3.26	0.487
0.706	0.73	0.438	0.219
1.581	0.17	0.925	0.17
0.973	0.389	0.779	0.219
0.779	0.292	0.219	0.17
1.241	0.219	1.095	0.316
1.776	0.633	1.46	0.365
1.338	0.438	0.779	0.389
0.949	0.341	0.779	0.17
0.195	0.584	0.925	0.292
1.435	1.119	0.292	1.557
0.389	0.633	0.438	0.389
1.046	1.484	2.798	0.195
0.925	0.681	0.195	0.608
0.17	0.17	0.803	0.17
0.462	1.192	0.56	0.17
1.752	0.316	0.17	0.195
0.852	0.292	0.389	0.414
0.925	0.438	2.384	0.268
0.852	0.341	0.487	1.362
0.243	1.192	0.584	0.292
1.241	0.9	0.949	0.706
0.56	0.754	1.727	0.195
0.706	0.56	0.925	0.292
1.046	2.336	0.852	0.195
0.17	2.53	1.557	0.462
1.338	1.435	0.535	0.219
2.725	1.533	0.949	0.511
0.56	1.557	0.608	0.292
0.511	1.557	0.584	0.827
0.438	0.657	0.195	0.414
1.168	0.633	0.195	0.341
2.019	0.292	0.754	0.268
1.484	3.309	0.584	0.219
0.779	1.679	1.8	0.268
0.584	0.462	1.144	0.292
0.949	0.195	4.185	0.341
1.46	0.341	0.292	0.292
0.584	1.071	0.17	0.195
0.511	0.852	0.608	1.119
0.706	0.633	0.341	0.487
1.776	0.973	0.292	0.754
0.292	0.511	2.798	0.414
1.654	0.17	0.414	0.876
0.219	0.584	0.438	0.389
1.654	0.17	2.092	0.316
0.535	0.511	0.803	0.365
0.535	0.17	0.487	0.341
0.827	0.316	2.263	0.292
0.876	0.243	0.56	0.292
0.365	0.268	0.389	0.268
0.462	5.426	0.584	0.243
0.487	0.292	0.852	1.314
0.584	0.949	0.754	0.414
4.233	0.462	0.511	0.219
1.168	0.243	0.73	0.462
2.092	1.265	1.727	0.219
0.389	0.243	0.462	0.681
1.022	0.535	1.168	0.268
2.141	1.022	0.633	1.217
2.141	0.219	1.825	0.584
0.706	0.341	1.095	0.219
0.925	0.219	0.608	1.898
0.706	0.511	0.414	0.17
0.17	2.263	1.095	0.17
2.214	0.365	0.316	0.219
0.827	0.535	1.168	0.389
0.292	0.17	0.9	0.754
0.316	0.17	1.484	0.243
0.316	0.243	1.046	0.365
2.092	0.219	0.219	1.679
1.29	0.219	0.827	2.092
0.414	0.365	1.557	0.535
0.584	0.438	3.723	0.292
0.633	0.219	0.852	0.292
1.119	0.219	2.214	0.389
0.414	0.681	1.192	0.341
0.681	0.608	0.925	0.438
0.243	0.268	1.776	0.17
0.316	0.535	0.754	0.487
0.706	0.511	0.633	0.487
1.338	0.706	0.17	0.462
1.046	0.219	0.681	0.973
0.341	0.998	5.353	0.706
0.803	0.73	1.971	0.438
0.608	0.511	0.827	0.195
1.995	3.723	0.292	0.706
0.195	0.219	0.706	0.195
1.387	0.243	5.937	0.316
0.998	0.633	0.219	0.292
0.341	0.73	0.195	0.827
0.535	0.389	0.389	0.973
0.17	0.827	1.557	0.268
0.706	0.633	0.17	0.292
1.679	0.584	1.776	0.803
0.341	0.195	0.852	0.243
1.338	1.192	1.071	0.414
0.389	0.633	0.584	0.414
0.389	0.535	1.387	0.608
0.292	0.268	0.754	0.268
1.022	1.654	0.17	0.195
0.487	1.071	1.776	0.17
0.438	0.389	0.681	0.925
0.754	0.511	1.022	0.268
0.414	0.973	0.438	0.414
0.852	1.071	0.438	0.633
0.316	0.998	0.73	0.17
0.827	1.192	0.195	0.195
0.487	0.389	0.487	0.657
0.73	0.852	0.195	1.581
0.535	0.706	0.292	0.754
0.195	0.195	1.071	0.487
1.338	0.706	0.511	0.341
0.316	0.243	0.292	0.414
1.29	2.044	0.487	0.511
1.314	1.095	1.192	0.633
1.508	0.195	3.796	0.365
0.584	0.438	0.268	0.195
0.462	0.827	0.195	0.316
0.438	0.633	2.701	0.292
1.679	0.852	0.657	0.389
1.825	1.484	0.195	0.341
2.092	0.633	0.389	0.9
0.827	1.338	0.535	0.292
0.73	0.341	3.114	0.779
1.241	2.701	4.769	0.341
0.633	1.533	0.17	1.119
1.46	2.506	6.569	0.584
0.462	0.341	0.657	0.195
2.214	0.827	1.557	0.195
0.657	0.292	1.703	0.389
0.876	1.387	2.238	0.633
1.022	0.633	1.411	0.219
0.803	0.681	0.827	0.195
0.462	2.092	0.341	1.144
0.316	0.195	0.73	0.998
0.925	0.316	0.414	0.195
1.314	0.292	0.219	0.195
0.487	0.827	0.511	0.17
1.338	0.827	0.803	0.195
0.341	0.973	0.827	2.287
0.998	0.56	0.876	0.195
0.511	1.995	1.217	1.144
0.292	1.533	0.998	0.633
0.17	1.168	0.511	0.852
0.462	0.657	0.827	0.341
1.338	0.292	1.387	0.462
0.219	1.606	0.949	0.438
0.608	0.243	0.949	0.389
0.389	1.119	0.389	0.243
0.17	0.438	0.487	0.243
0.9	0.195	0.414	0.73
0.511	0.706	1.022	0.389
0.487	1.217	0.803	0.56
0.511	0.779	0.511	0.243
0.243	0.414	0.438	1.727
1.144	0.973	0.56	0.779
0.998	2.068	0.462	0.389
0.292	0.462	0.341	0.633
0.243	0.414	0.389	0.243
0.511	0.827	2.92	0.365
0.462	1.484	1.606	0.195
0.195	1.314	0.998	0.73
0.389	0.438	2.53	0.535
0.535	0.706	0.316	0.316
0.925	0.779	0.827	0.584
0.779	0.292	0.584	0.438
0.292	0.925	0.389	1.411
1.119	0.925	0.268	0.511
0.195	0.219	0.56	0.292
1.387	0.219	0.633	0.584
0.681	1.071	0.511	0.17
0.292	1.144	2.336	0.341
0.706	0.9	2.165	0.389
1.362	0.341	0.9	1.119
0.341	0.511	0.316	0.243
1.508	0.292	1.8	0.17
0.365	1.241	0.438	0.973
1.144	1.144	1.362	0.316
1.144	1.241	0.438	0.316
0.73	0.268	0.389	0.876
0.9	0.511	1.192	0.633
0.535	0.268	0.389	0.17
0.219	1.338	3.747	0.73
1.387	1.046	0.195	0.633
1.362	0.389	2.944	0.389
1.679	1.095	0.316	0.316
1.217	0.535	0.706	0.292
0.852	0.365	0.56	0.389
0.876	0.268	0.56	0.268
1.533	0.316	0.365	0.852
0.219	0.584	2.92	0.827
0.462	0.706	1.022	0.316
1.727	3.139	0.243	0.462
0.195	1.022	1.071	0.389
0.17	0.657	1.217	0.195
1.095	1.46	0.803	0.268
0.438	4.72	0.219	0.292
0.316	2.044	0.243	0.584
0.341	1.63	1.752	0.438
0.852	0.827	0.414	1.144
0.316	0.389	1.217	0.17
0.462	0.827	0.779	0.852
0.681	0.462	0.414	0.681
2.019	0.633	0.998	1.046
0.292	0.268	0.949	0.389
0.681	1.435	0.17	0.292
1.192	0.9	0.243	0.195
0.414	0.827	0.389	0.487
0.706	0.633	1.873	0.389
1.727	0.462	0.219	0.584
1.241	0.292	0.852	0.17
0.73	1.849	0.827	0.243
0.535	0.195	0.268	0.389
1.873	0.633	0.998	0.56
0.365	2.482	0.535	0.608
0.9	1.873	0.292	1.338
0.219	0.633	0.243	0.219
1.095	1.192	0.973	0.657
1.119	0.219	0.633	0.292
0.341	1.071	0.17	0.219
0.487	1.411	0.803	0.341
0.17	1.533	0.316	0.292
1.046	0.389	0.292	0.389
0.462	0.487	0.657	0.925
0.803	1.046	0.219	4.185
0.414	0.876	1.825	0.268
0.973	0.973	0.292	0.195
0.195	0.365	0.219	0.17
1.119	1.046	1.46	0.998
0.535	0.852	0.17	3.309
0.17	0.633	1.095	0.219
0.316	0.681	0.292	2.287
0.195	0.316	0.316	0.608
1.095	0.949	0.316	0.316
0.584	0.365	1.119	0.316
1.265	1.095	0.876	0.73
0.706	1.8	1.192	0.438
0.852	0.438	0.292	0.511
0.487	0.998	0.681	0.365
1.046	0.803	0.365	1.022
1.192	0.17	0.219	0.608
0.316	1.095	0.584	0.17
0.657	0.487	0.803	0.633
0.268	0.389	0.292	0.365
0.292	0.462	1.022	0.17
0.243	0.511	2.36	0.438
0.316	0.195	0.292	0.414
0.292	1.435	0.268	0.17
0.292	0.754	3.333	0.754
0.17	0.414	0.341	0.487
0.608	0.73	0.584	0.195
0.389	0.341	3.941	0.56
0.706	0.316	1.046	0.706
0.17	0.17	2.993	0.633
0.681	0.365	0.876	0.341
0.195	0.487	0.852	0.681
0.341	0.487	1.606	0.511
0.292	1.046	2.895	0.633
0.73	1.022	0.389	0.292
1.338	2.238	0.56	1.095
0.365	0.803	0.511	0.657
0.462	0.219	2.555	0.17
0.17	0.608	0.292	0.462
0.243	0.195	1.679	0.803
0.219	0.511	0.56	0.584
0.584	0.243	0.754	0.365
2.482	0.633	0.852	0.268
0.584	0.438	0.584	2.165
0.681	0.243	0.608	0.706
0.511	0.316	1.095	0.681
1.241	0.268	1.071	0.243
0.608	0.633	3.552	0.341
3.893	0.56	0.803	0.292
0.535	1.8	2.263	0.219
0.852	1.46	0.535	0.341
0.73	0.17	1.946	0.17
0.268	0.876	1.679	0.389
1.654	1.776	2.652	0.195
0.462	0.706	0.657	0.219
0.73	0.292	1.435	1.411
0.292	1.63	0.706	0.681
3.187	0.292	0.681	0.17
0.584	1.533	0.17	0.706
0.511	0.754	0.827	0.487
0.438	0.973	0.17	0.341
0.341	0.803	0.754	0.243
1.022	0.462	0.292	0.219
0.219	2.068	0.535	0.17
0.389	0.414	0.195	0.17
0.608	0.584	0.316	0.511
0.706	0.341	0.219	0.17
0.511	0.219	0.462	0.17
0.365	1.071	0.195	0.462
0.243	0.341	0.316	0.243
0.73	2.628	0.292	0.195
0.706	1.217	0.487	0.219
0.365	0.365	0.511	1.338
2.384	1.484	0.827	0.219
0.365	1.898	0.827	0.803
0.17	0.511	0.268	0.195
0.535	2.847	1.144	0.876
0.341	0.17	2.457	0.17
1.873	0.706	0.438	0.487
0.17	0.17	1.435	1.825
0.73	0.341	0.219	0.17
0.316	0.341	2.506	0.17
0.195	1.095	0.487	0.341
0.827	0.292	1.192	0.584
0.487	0.56	0.681	0.292
0.608	0.56	2.871	0.341
0.487	0.292	0.487	0.754
0.268	0.219	0.438	0.195
0.414	0.657	0.219	0.389
0.9	0.316	1.022	0.316
0.852	0.827	0.535	0.17
0.657	0.17	0.268	1.022
0.219	1.922	0.243	0.389
0.268	0.219	0.487	0.414
1.922	0.949	1.071	0.389
0.973	0.438	0.706	0.17
0.487	0.17	6.083	0.949
0.657	0.389	1.533	0.17
0.219	0.487	0.243	0.438
0.219	0.73	2.798	0.511
1.046	1.144	1.508	0.219
0.414	0.389	3.041	0.219
0.657	0.195	3.941	0.17
0.9	0.56	0.9	0.584
0.876	0.195	4.963	0.414
0.243	0.973	0.998	0.56
0.56	0.608	0.243	0.487
0.219	1.168	0.487	0.389
0.268	0.268	0.389	0.17
0.292	0.779	1.095	0.243
0.73	0.633	0.316	0.852
0.535	1.144	0.949	0.17
0.219	0.511	0.243	0.754
0.195	0.268	0.779	0.316
1.144	0.779	1.144	0.219
0.608	0.803	1.922	0.219
0.535	0.219	5.377	0.195
0.754	1.241	0.56	0.657
0.316	1.144	0.243	0.511
0.535	0.754	7.226	0.584
0.779	0.316	1.022	0.17
0.657	0.949	0.754	0.414
0.827	0.243	0.438	0.438
0.998	0.438	1.435	0.341
0.389	0.195	0.17	0.292
0.365	1.022	3.893	0.195
0.292	0.17	0.219	0.365
0.17	0.292	8.321	0.827
1.217	0.365	1.022	0.316
0.17	0.292	0.292	0.243
1.679	0.998	1.557	0.292
0.17	0.973	0.608	0.195
0.535	0.754	0.73	1.095
0.268	1.046	1.362	1.971
0.487	0.17	0.389	0.852
1.071	0.779	0.438	0.219
0.389	1.217	0.414	0.243
0.195	0.17	0.949	0.341
0.414	0.316	3.941	0.341
0.633	0.389	0.608	0.462
0.268	0.316	0.17	0.17
0.195	0.73	1.265	0.827
0.487	0.17	1.703	0.195
1.752	0.292	1.825	0.438
0.316	0.511	0.389	0.243
0.779	0.195	0.292	0.633
0.219	0.535	1.071	0.341
0.852	0.487	0.487	0.341
0.195	0.9	0.754	0.292
0.779	0.292	0.219	0.195
0.925	0.268	0.487	0.316
0.779	0.243	1.679	0.195
0.414	0.292	0.462	0.754
0.584	0.73	0.876	0.389
0.292	0.17	1.144	0.17
0.827	0.389	2.044	0.219
0.535	0.17	0.17	0.243
1.922	0.414	0.219	0.56
1.533	0.341	0.56	0.219
0.973	0.17	2.482	0.17
1.946	0.219	0.292	0.195
0.511	1.217	0.511	0.511
1.119	0.535	0.462	0.219
1.144	0.219	1.314	0.292
0.243	0.219	0.341	0.803
0.389	0.292	0.243	0.925
0.487	0.17	1.022	0.56
0.535	0.243	1.241	1.119
0.876	0.292	0.657	2.238
2.068	0.17	0.438	0.341
0.292	0.852	0.657	0.243
2.336	0.414	0.17	0.779
0.633	0.487	0.195	0.365
0.56	0.243	0.779	0.341
0.341	0.365	0.341	0.292
0.876	0.973	0.487	0.876
0.876	0.365	0.9	0.17
0.827	0.389	0.438	0.268
0.803	0.9	0.414	0.852
0.219	0.365	0.803	0.195
0.17	0.195	0.268	0.195
0.949	0.292	0.243	0.268
0.706	0.219	0.827	0.195
0.316	0.341	0.17	0.268
0.487	0.657	0.195	0.925
1.533	0.17	0.292	0.292
0.219	0.73	0.292	0.195
0.365	0.243	0.219	0.292
0.487	0.292	0.535	1.071
0.414	0.584	1.8	0.17
0.365	0.365	1.8	0.195
0.462	0.268	0.219	1.192
0.511	0.56	0.316	0.535
0.681	0.17	0.803	0.243
0.657	0.195	1.022	0.462
2.165	0.292	0.243	0.389
0.608	0.584	0.195	0.657
0.511	0.389	2.336	0.535
0.389	0.487	2.993	0.292
1.241	0.219	3.358	1.557
0.535	0.316	0.316	0.681
0.633	0.243	0.292	1.119
0.633	0.292	0.9	1.119
1.922	0.706	0.925	0.219
1.63	0.341	8.686	0.389
0.243	0.243	0.292	3.601
0.292	0.292	0.438	0.462
0.487	0.292	1.29	0.195
1.873	0.608	5.572	0.268
2.36	0.462	1.606	0.268
0.316	0.195	3.674	0.511
0.706	0.657	0.389	0.17
0.17	2.603	3.941	2.847
0.341	0.195	0.292	1.168
0.195	0.414	0.316	0.195
0.706	0.17	1.825	0.584
1.192	0.584	0.341	0.17
0.706	0.316	0.316	0.535
0.633	0.219	0.511	0.511
0.584	0.414	0.292	0.219
0.219	0.268	0.219	0.487
1.168	0.389	0.389	0.657
1.776	0.706	0.973	0.243
0.292	0.243	0.973	1.387
0.657	0.389	0.414	0.17
0.219	0.17	0.633	0.316
0.657	0.17	0.608	0.341
0.195	0.219	0.657	0.633
1.192	1.265	0.438	0.511
1.168	0.341	0.511	0.633
0.584	1.63	0.681	0.608
1.071	0.219	0.584	0.535
0.487	1.508	0.779	1.29
0.389	0.608	0.341	0.389
0.17	1.241	2.822	0.852
0.341	3.017	0.9	0.389
0.852	0.17	0.17	0.219
0.341	0.633	0.243	0.316
0.243	0.73	0.17	0.681
0.414	0.219	0.876	0.389
0.754	1.022	2.36	0.535
2.044	0.243	2.968	0.389
0.414	0.584	1.581	0.195
0.17	2.141	1.022	0.316
0.195	2.141	0.389	0.973
0.876	0.706	0.17	0.243
0.389	0.511	0.584	0.803
0.56	0.487	2.652	0.195
0.681	0.389	0.511	0.219
0.438	1.192	0.414	0.17
0.462	0.998	1.095	1.338
0.73	0.633	1.095	0.17
0.827	0.535	0.365	0.17
0.243	0.706	3.552	0.511
1.144	0.243	2.92	0.292
0.56	1.071	1.873	1.314
0.292	1.217	0.973	0.195
0.17	0.438	0.487	0.56
0.584	0.657	0.341	1.508
0.17	0.268	0.535	0.17
0.414	0.852	0.17	0.389
0.803	1.265	0.462	0.219
1.484	0.243	2.822	0.292
0.998	0.535	0.219	0.292
0.827	0.584	1.192	0.219
0.268	1.581	0.487	0.341
0.268	0.268	1.338	0.389
0.56	0.389	3.187	0.195
0.438	1.095	0.998	0.195
0.292	1.46	0.219	1.022
0.268	1.776	1.095	0.414
0.389	0.219	0.438	0.462
0.219	1.533	1.144	0.414
0.316	1.144	0.292	0.195
0.389	0.414	0.754	0.17
0.17	0.438	0.414	0.462
0.341	2.311	0.511	0.389
0.998	1.387	2.555	0.462
1.119	0.219	1.46	0.462
0.219	0.56	1.095	1.241
0.608	0.852	1.995	0.219
0.779	0.462	0.219	0.73
0.17	0.341	0.803	0.292
0.243	1.338	0.365	0.243
0.17	0.584	1.898	0.487
0.195	0.487	0.292	0.292
0.243	0.292	0.487	0.17
0.243	0.706	1.022	0.292
0.462	0.17	0.827	0.535
0.438	0.17	0.341	0.243
0.316	0.341	1.168	0.243
0.706	1.654	0.706	0.219
1.046	0.511	0.17	0.195
0.195	0.706	1.971	0.195
0.389	0.268	0.657	0.365
1.022	1.265	0.925	0.608
0.973	0.292	0.73	0.195
0.219	0.341	0.219	0.316
0.292	0.219	0.268	0.195
0.341	0.438	3.066	0.243
0.341	0.365	0.292	0.73
0.316	0.292	0.608	0.316
0.487	0.56	0.633	0.195
0.535	0.268	0.9	0.462
0.341	0.365	0.511	0.268
0.292	0.681	0.219	0.17
0.17	1.946	0.438	0.195
0.73	0.389	3.552	0.535
0.438	0.584	2.117	0.17
0.487	0.389	2.311	0.195
0.754	0.292	0.608	0.535
1.362	0.268	0.292	0.438
0.195	0.949	1.703	0.657
0.9	1.046	0.56	1.046
0.462	0.535	3.26	0.462
0.633	2.141	0.195	0.657
0.584	0.9	1.46	0.219
0.243	1.581	5.718	0.268
0.17	1.435	0.56	0.438
1.922	0.316	1.362	0.973
0.414	0.292	0.316	0.17
0.754	0.17	0.584	0.292
0.17	0.268	1.557	0.316
0.316	0.462	0.681	0.365
0.511	0.754	0.389	0.438
0.876	1.533	1.168	0.292
0.292	1.046	2.19	0.487
0.462	0.365	0.414	0.487
0.462	0.706	2.579	0.219
0.462	0.706	0.243	0.243
0.852	1.873	0.389	0.511
0.681	0.268	0.17	0.219
0.487	0.998	0.292	2.092
0.511	0.219	1.435	0.438
0.219	0.827	0.876	0.195
0.389	0.949	0.17	0.195
0.608	3.26	1.557	0.584
0.341	1.776	0.316	0.414
0.316	1.654	1.508	0.341
1.119	0.365	0.487	0.535
0.365	1.192	0.243	0.341
0.389	0.973	0.268	0.219
0.438	0.219	0.17	0.608
0.584	0.657	0.706	0.17
0.511	2.044	0.438	0.584
1.606	0.657	0.219	0.487
0.316	0.243	0.657	0.195
0.243	0.73	0.681	0.56
0.487	1.484	0.292	0.268
1.581	0.219	0.292	0.292
0.195	0.195	0.779	0.316
0.852	0.998	0.584	0.462
0.803	0.511	3.26	0.341
2.628	0.657	0.243	0.73
0.341	0.219	0.803	0.195
0.633	0.487	0.803	0.243
0.17	0.292	0.195	0.219
1.095	1.241	0.462	0.17
0.389	2.652	0.657	1.022
0.316	1.241	0.243	0.56
0.754	0.925	2.214	1.63
0.316	0.73	0.414	0.389
0.389	0.754	1.825	1.095
0.243	0.535	0.998	0.316
0.73	0.414	0.268	0.219
0.925	0.414	0.608	0.462
0.511	0.389	0.535	0.389
0.438	0.341	0.17	0.414
0.973	0.876	0.341	0.584
0.195	1.071	1.265	0.462
0.195	0.487	0.876	0.462
0.341	0.998	2.725	0.487
0.949	0.414	0.535	0.341
0.365	1.63	2.287	0.487
1.606	1.654	0.17	1.217
0.389	0.243	0.827	0.389
1.338	0.389	0.827	0.243
3.212	0.681	1.071	0.243
0.316	0.389	0.292	0.341
0.219	0.657	0.341	1.022
1.022	1.533	0.389	0.511
0.316	0.852	1.46	0.219
0.243	0.438	0.827	0.17
4.598	0.779	0.17	0.195
0.292	0.268	0.535	0.316
0.633	0.462	0.243	0.243
0.973	0.754	0.535	0.633
0.876	0.341	0.973	0.389
0.487	0.219	0.56	0.219
0.681	0.389	0.17	1.411
1.849	0.511	1.144	0.243
1.727	0.511	1.776	0.195
0.341	0.535	5.474	0.195
2.336	1.217	2.506	1.314
2.141	0.608	0.219	0.584
5.523	0.414	0.316	0.17
0.365	1.411	0.633	0.195
0.998	0.243	0.219	0.243
5.328	1.898	0.341	0.243
0.584	0.754	0.316	0.219
5.523	0.438	0.511	1.849
0.852	1.727	0.584	0.17
0.633	0.195	0.243	0.219
0.341	0.876	0.243	0.681
1.29	0.584	0.219	0.633
0.219	0.341	3.09	0.17
1.825	0.243	0.292	0.535
1.825	1.63	0.17	1.314
0.852	0.608	0.414	0.389
0.365	0.243	3.504	0.219
0.633	0.316	0.292	0.195
0.827	0.316	0.292	0.268
0.73	2.993	0.292	0.17
0.389	0.754	0.414	0.292
0.487	0.584	0.365	0.268
1.046	1.095	0.195	0.341
0.341	1.144	0.73	0.341
0.633	1.873	0.316	0.195
0.827	0.779	0.219	0.292
0.973	0.511	1.314	0.268
0.535	0.998	0.462	0.341
2.068	0.584	0.389	0.438
0.268	0.389	0.292	0.195
0.365	1.8	1.314	0.414
0.998	0.681	2.433	0.17
0.584	0.973	0.414	0.462
1.168	0.998	0.584	0.487
1.557	1.484	0.462	0.414
0.487	1.071	0.754	0.706
1.022	0.9	2.117	0.243
0.462	0.292	3.99	0.341
0.876	1.387	0.389	0.292
0.268	1.557	0.17	0.243
0.438	0.827	0.998	0.17
0.243	0.9	0.316	0.292
0.414	0.195	0.365	0.195
0.389	2.044	0.243	0.17
1.533	0.535	5.693	0.17
0.341	0.268	0.414	0.438
0.195	0.511	0.584	0.389
1.265	1.095	1.022	0.535
1.873	0.535	0.195	0.243
0.389	0.9	1.022	0.487
0.219	2.579	0.535	0.292
1.898	0.706	0.341	1.071
0.219	2.798	0.219	0.535
1.265	1.022	0.219	0.341
0.779	0.316	0.219	0.219
0.365	0.56	0.876	0.195
1.095	0.535	0.9	0.608
0.414	1.095	1.654	0.608
0.243	0.195	0.316	0.268
0.365	0.876	0.316	0.681
0.73	1.119	0.633	0.219
0.827	1.362	0.389	0.341
0.195	1.825	0.657	0.706
0.998	1.679	0.219	0.243
0.779	1.046	0.56	0.487
0.341	1.727	0.268	0.292
1.435	1.338	1.727	0.949
0.754	0.17	0.341	0.389
0.195	2.117	0.243	0.243
0.219	0.608	0.17	0.17
1.557	0.657	0.195	0.219
0.754	0.195	0.268	0.316
0.292	0.17	1.776	0.243
0.268	0.511	0.827	0.292
1.046	0.706	0.365	0.17
0.657	0.803	0.852	0.487
0.462	0.56	0.389	0.195
0.389	0.316	0.754	0.414
0.779	1.508	0.365	0.195
0.195	0.219	0.876	0.316
0.584	1.046	2.336	0.195
0.779	1.727	0.706	0.17
0.998	1.071	0.852	0.389
1.606	0.852	0.17	0.341
1.022	0.852	0.487	0.511
0.243	1.29	0.268	0.803
0.56	0.779	0.292	0.195
0.365	1.557	0.292	0.316
2.652	2.092	0.316	0.292
0.535	1.849	1.946	0.341
0.219	0.219	0.414	0.535
0.949	0.389	1.46	0.438
0.949	1.022	1.411	0.633
0.414	0.219	1.338	0.17
0.487	1.533	0.584	0.195
1.29	1.314	0.462	0.511
1.022	0.365	0.535	0.292
0.827	0.438	0.584	0.17
1.362	0.219	0.438	0.268
1.29	0.633	2.676	0.341
1.533	1.095	0.316	0.341
1.314	0.462	0.706	0.243
0.365	0.17	0.998	0.365
0.73	1.144	0.438	0.219
1.314	0.219	0.949	0.195
0.56	0.268	0.511	0.17
1.922	0.56	0.535	0.316
0.195	0.462	0.73	1.071
1.8	0.633	0.949	0.219
1.411	0.487	0.341	0.56
0.243	0.754	0.608	0.195
0.803	1.168	4.988	0.292
0.827	0.268	2.384	0.316
1.192	0.195	0.316	0.316
0.195	1.119	0.316	0.73
0.657	1.654	1.533	0.17
0.365	0.876	1.022	0.292
0.243	0.876	0.219	0.17
0.268	1.071	0.462	0.292
1.192	1.776	2.944	0.195
0.268	1.046	0.365	0.292
0.633	0.487	0.268	1.654
0.292	1.581	0.73	0.438
0.341	1.119	1.144	0.389
0.876	0.243	0.414	0.292
0.681	1.046	1.217	0.462
0.462	0.56	0.316	0.438
1.022	0.462	0.195	0.949
0.56	0.706	0.268	0.243
0.268	1.849	0.876	0.219
0.511	0.779	0.195	0.316
0.219	0.584	1.435	0.292
0.389	0.511	1.314	0.17
0.341	0.17	0.657	0.17
0.827	0.511	0.511	0.17
0.681	0.779	0.584	0.219
0.292	0.341	1.046	0.195
0.195	1.971	0.462	0.535
0.341	0.9	0.243	0.17
0.389	1.898	0.633	0.17
0.195	0.681	1.265	0.462
0.316	0.195	0.268	0.219
2.506	0.438	0.535	0.17
0.243	0.73	0.535	0.17
0.535	0.17	0.487	0.365
0.462	0.462	0.56	0.852
0.341	0.292	0.219	0.438
0.414	1.29	0.341	0.316
0.779	0.511	5.62	0.17
1.338	0.292	0.243	0.292
0.219	0.925	0.316	0.633
0.365	1.119	0.341	0.219
0.316	0.9	0.438	0.195
0.438	1.168	0.511	0.389
0.195	0.414	0.389	0.195
0.17	1.022	0.706	0.243
0.243	0.292	0.535	0.365
0.633	0.657	0.219	0.219
1.581	0.462	0.316	0.292
0.341	1.411	0.535	0.316
0.341	0.389	0.268	0.195
0.584	0.243	1.314	0.219
0.414	1.8	1.192	0.511
0.925	0.414	0.17	0.462
0.243	0.438	1.144	0.243
0.462	0.341	0.341	0.389
1.387	1.727	0.292	0.17
0.511	2.117	0.389	0.219
0.268	0.657	0.268	0.268
0.827	0.511	0.973	0.316
0.462	0.535	0.657	0.219
0.633	0.17	0.608	0.876
0.17	1.557	0.17	0.973
0.584	1.314	0.73
1.703	0.292	0.706
0.414	0.195	0.243
0.341	0.219	0.195
0.341	0.365	0.195
0.487	0.341	0.243
0.17	0.998	0.243
0.219	0.268	0.341
0.414	0.633	0.195
0.608	0.219	0.779
0.438	0.243	1.265
0.633	0.73	0.292
0.706	1.241	0.657
0.341	0.292	0.9
0.535	2.044	0.633
0.292	0.316	0.389
0.268	0.365	0.949
0.584	0.535	1.095
0.73	0.462	0.341
0.438	1.873	0.365
0.511	0.608	0.195
0.341	0.925	0.584
0.876	1.338	0.803
0.608	1.314	0.341
0.292	0.195	0.268
0.195	0.535	0.243
0.316	1.849	0.195
0.487	0.219	0.219
0.219	0.341	0.17
0.584	0.681	0.827
0.56	0.657	1.873
0.292	1.119	0.9
0.268	0.73	1.654
0.56	0.73	2.165
1.29	0.414	0.535
0.268	0.17	1.095
0.219	0.998	0.754
0.243	0.414	0.706
1.022	0.584	0.219
0.973	0.219	0.316
1.192	0.219	3.479
1.338	0.389	0.389
0.608	0.73	0.973
0.73	0.17	2.676
0.316	0.754	0.243
0.633	0.584	0.681
0.316	0.365	0.681
0.268	0.414	0.511
0.438	1.703	0.414
0.438	0.633	0.389
0.243	0.243	3.747
0.584	0.195	0.73
1.606	0.17	0.292
0.511	0.292	1.849
1.095	0.316	0.487
0.365	0.852	0.9
0.292	0.657	1.217
0.243	0.73	0.827
0.876	0.462	0.17
0.535	0.584	2.895
0.657	3.09	0.803
0.316	0.17	0.243
0.316	2.238	0.292
0.195	1.29	0.195
0.341	0.389	0.292
0.487	0.17	0.219
0.341	0.973	0.998
1.144	0.292	0.438
0.56	0.365	0.511
1.119	0.268	0.341
0.973	0.243	0.268
0.998	0.243	0.292
0.657	0.535	1.484
1.946	0.852	0.389
1.168	1.265	0.219
0.511	0.779	0.414
0.341	0.608	0.268
0.17	0.292	0.462
1.095	0.73	0.414
1.849	0.633	0.389
0.779	0.754	0.219
0.56	0.17	0.633
0.657	0.657	0.219
0.487	1.119	0.779
0.998	0.414	0.292
0.706	0.292	0.243
1.144	0.657	0.316
0.827	1.995	0.56
1.533	1.095	0.292
0.584	1.557	0.779
0.243	0.17	0.268
0.584	0.803	0.706
0.195	0.268	1.8
0.341	0.414	0.633
0.195	0.511	0.268
0.17	1.144	0.438
0.803	0.754	0.681
0.195	0.414	0.657
0.243	1.29	0.17
0.681	0.803	0.195
0.754	0.608	0.365
0.389	0.73	0.341
0.876	0.17	0.414
0.608	0.584	1.095
2.117	1.484	0.17
0.73	0.535	0.268
0.973	0.195	0.779
1.217	0.535	0.292
1.484	0.9	0.633
1.971	0.584	0.584
0.925	1.095	0.219
0.535	2.019	0.195
0.803	0.998	0.341
0.487	0.17	0.876
0.316	0.584	0.219
1.752	0.56	1.727
1.946	0.852	0.633
2.117	0.292	1.508
0.292	1.581	2.214
0.438	0.365	0.219
0.9	0.608	0.17
0.17	0.973	0.462
1.46	1.679	0.195
0.706	0.462	0.268
1.217	0.219	0.803
3.941	0.316	0.608
0.803	0.414	0.243
0.827	0.268	0.316
0.803	1.679	1.338
0.584	0.754	5.255
1.654	0.17	0.292
0.584	1.046	0.681
1.071	0.389	1.362
0.243	1.387	0.195
0.462	2.36	0.292
0.341	0.341	0.268
1.095	0.268	0.292
1.46	0.511	1.679
1.314	0.17	0.73
0.219	0.316	0.511
0.292	0.365	0.462
2.457	0.633	1.192
1.046	0.17	1.119
0.389	0.389	0.195
1.265	0.341	0.316
2.336	0.657	0.803
1.192	0.316	1.63
1.484	0.9	0.219
3.017	1.29	1.825
0.535	0.779	1.192
0.316	0.925	0.584
0.389	1.533	0.438
0.584	0.414	0.195
1.241	0.56	0.219
0.414	1.265	0.365
1.217	0.341	0.365
0.9	0.219	0.17
0.462	0.827	0.973
1.484	0.754	0.365
0.243	0.292	2.044
0.365	1.411	2.871
1.046	0.535	0.998
0.219	1.606	1.192
1.435	0.803	0.365
0.292	1.29	1.679
0.316	1.046	1.971
0.341	0.681	0.219
0.195	0.949	2.506
1.362	0.535	0.925
2.19	1.119	1.095
0.657	1.46	1.217
0.195	0.389	0.243
0.292	0.949	0.17
1.29	1.071	1.825
0.73	1.217	0.389
1.946	0.462	0.17
1.071	0.17	0.316
1.703	0.243	0.511
0.633	0.389	0.243
0.925	1.776	3.09
0.414	1.727	1.557
0.243	0.657	0.292
1.484	0.998	0.195
0.268	0.973	0.511
1.752	0.365	0.17
1.144	0.462	0.438
1.484	1.654	0.779
0.365	0.973	0.706
0.389	0.268	0.268
0.462	0.803	2.336
1.265	0.973	0.681
0.219	0.827	0.462
0.925	0.779	1.046
0.316	0.462	0.438
0.852	0.17	1.265
0.852	1.022	0.414
0.584	0.706	1.095
1.411	0.17	0.389
0.511	0.17	0.316
0.487	0.462	0.535
0.438	1.217	0.195
0.56	0.681	0.195
0.341	0.535	0.584
1.022	0.389	0.243
0.657	0.219	3.09
3.187	0.827	0.219
0.243	0.195	0.292
1.63	0.584	0.584
0.657	1.168	0.389
0.56	0.852	0.316
1.119	0.998	0.389
1.411	0.341	0.341
1.776	1.119	0.706
0.9	1.168	0.219
2.822	0.292	0.17
0.827	1.192	0.195
0.852	1.46	0.584
1.654	0.681	0.365
0.608	0.608	0.292
2.092	0.17	1.022
1.435	0.268	1.071
2.068	0.633	0.73
0.584	1.265	0.706
1.241	1.071	0.681
1.265	0.973	0.243
1.095	2.117	0.56
1.095	0.608	1.606
0.292	0.243	0.341
0.341	3.139	0.341
1.435	1.265	1.581
1.046	1.168	0.341
0.681	0.389	0.584
0.243	0.487	1.435
0.414	0.389	1.387
0.292	0.292	0.414
4.039	0.754	0.949
1.898	0.973	1.654
1.557	0.195	1.217
1.63	0.341	0.754
0.827	1.119	1.29
3.358	0.414	0.681
1.508	2.263	0.195
0.925	0.754	0.292
3.796	0.487	0.414
2.433	0.462	1.411
1.241	0.389	1.046
2.165	0.389	0.973
1.071	1.095	0.584
1.265	0.389	0.438
2.774	0.195	0.219
0.316	1.606	0.584
0.316	2.433	0.608
0.827	1.119	0.73
0.827	0.779	0.827
1.241	0.268	0.243
0.9	0.754	0.316
1.265	0.925	1.071
0.973	0.511	0.535
0.438	0.9	0.998
1.508	1.095	1.606
0.414	1.338	0.292
0.219	0.584	0.535
1.727	0.681	0.17
0.876	0.487	0.243
0.73	0.511	1.241
0.608	0.316	0.219
0.608	0.633	0.511
1.241	0.389	0.219
0.584	0.316	1.144
2.092	0.195	0.56
0.633	0.316	0.243
0.803	0.195	0.17
0.316	0.56	0.487
0.438	0.292	0.389
1.606	1.387	1.606
1.703	0.17	0.292
0.462	0.389	0.438
0.779	0.17	0.584
0.462	1.022	1.071
0.462	1.071	0.876
0.195	0.608	0.584
0.487	0.292	0.511
0.414	0.657	0.365
1.533	1.217	1.241
1.071	0.56	0.243
0.195	0.973	0.341
0.535	0.462	0.779
0.511	0.195	0.195
0.56	0.219	0.973
0.754	0.438	0.779
0.17	0.462	0.414
1.387	0.535	0.803
0.584	1.727	0.876
0.706	0.584	0.438
0.341	0.414	0.414
0.316	0.414	0.365
0.462	0.73	1.144
0.243	0.633	0.195
0.803	0.706	6.034
0.341	0.681	0.438
0.17	0.633	0.73
0.462	0.389	0.292
0.414	0.268	0.657
0.316	0.195	0.316
0.608	0.268	0.535
0.487	0.73	0.195
0.754	0.17	1.484
0.341	1.022	0.633
0.341	0.633	1.922
0.535	0.268	0.219
0.535	0.389	0.17
0.316	0.341	2.555
0.316	0.633	1.192
1.387	0.195	0.657
0.268	0.706	1.484
0.754	0.462	3.552
0.608	0.803	0.292
0.389	0.341	1.217
0.389	1.217	0.389
1.168	0.949	0.195
0.219	0.535	0.73
0.706	1.095	2.141
0.389	2.798	0.706
0.17	0.511	0.535
0.56	1.435	0.17
0.462	1.241	0.243
0.292	0.9	1.898
0.389	2.53	0.219
0.17	0.9	0.852
0.706	0.292	2.53
0.414	1.8	0.414
0.998	0.9	1.703
0.219	0.535	0.56
0.243	0.73	0.243
0.73	0.949	0.292
0.462	1.241	0.511
0.316	0.852	2.895
0.657	0.584	0.754
0.535	0.316	0.56
0.17	0.341	0.633
0.341	0.195	0.341
0.462	0.195	1.849
0.511	0.292	3.114
1.071	0.365	0.316
0.706	0.195	2.165
0.292	0.511	0.487
0.195	0.438	0.681
0.292	0.925	0.511
0.341	1.022	0.511
0.219	0.511	0.925
0.56	0.681	0.56
0.535	0.803	0.17
0.681	0.876	0.827
0.633	2.263	0.657
0.657	1.8	0.535
0.389	2.822	1.387
0.219	1.703	1.046
0.17	1.144	0.414
0.365	0.633	0.365
0.341	2.263	0.657
0.341	0.438	5.669
0.292	1.046	0.998
0.487	1.217	0.292
0.462	0.268	0.219
0.17	0.657	0.827
0.487	0.925	0.243
0.195	0.365	0.584
0.195	0.414	0.17
1.338	0.389	0.341
0.998	0.657	0.803
0.389	0.803	0.268
1.071	0.925	0.316
0.657	0.219	0.17
0.973	0.389	1.241
0.584	0.535	0.365
0.852	0.414	0.195
1.776	0.487	0.243
0.779	0.268	0.803
0.414	2.506	0.584
0.657	0.195	0.584
0.535	0.803	1.63
0.219	0.219	0.268
0.17	0.341	0.779
0.998	0.389	0.608
0.608	1.095	0.633
0.462	0.316	0.681
0.803	0.73	0.195
0.681	0.511	0.389
0.414	0.292	0.487
0.438	0.17	0.316
0.487	0.292	0.925
0.681	0.487	0.17
0.219	0.754	0.56
0.195	0.316	0.389
0.998	0.803	0.414
0.17	0.827	0.341
0.827	0.56	0.243
0.462	0.9	1.63
0.535	0.341	0.316
0.243	0.268	0.268
0.511	0.17	0.195
0.633	0.341	0.681
0.219	0.535	0.511
0.462	0.389	1.484
0.292	1.29	0.998
0.243	0.779	0.389
0.9	0.219	0.389
0.657	0.414	3.09
0.876	0.56	0.414
0.633	0.681	0.292
0.511	0.706	0.243
0.876	0.779	0.292
0.706	1.022	0.462
0.681	0.779	2.92
1.071	0.316	2.506
0.17	0.827	0.657
0.73	2.774	0.365
0.657	0.779	0.219
0.292	0.438	0.219
0.56	0.754	0.243
0.511	0.414	4.817
0.852	0.316	4.574
0.657	1.095	5.401
0.414	1.217	0.9
0.56	0.657	3.99
0.754	0.608	3.358
0.681	0.998	0.195
1.484	0.316	0.219
0.9	0.779	0.535
0.73	1.265	0.681
0.17	0.681	1.63
0.535	0.852	1.265
0.511	1.265	0.219
0.657	0.973	0.487
0.389	0.195	5.888
0.17	0.365	0.779
1.63	1.387	2.214
0.925	0.389	0.243
0.316	0.487	0.243
0.487	0.414	2.384
0.462	0.243	1.484
0.754	0.195	0.487
0.389	0.852	1.046
5.547	1.29	1.314
0.195	0.243	2.774
0.657	1.922	0.292
0.243	0.292	0.414
1.192	0.243	4.963
1.119	0.195	3.941
0.608	0.779	0.9
1.508	0.17	1.168
0.17	0.414	0.535
1.484	0.17	0.633
0.17	1.29	1.825
0.219	1.217	0.633
0.803	0.706	0.414
0.17	1.387	0.389
0.56	1.119	0.341
6.861	0.657	0.195
0.827	0.657	1.022
0.316	0.754	0.462
0.243	0.268	1.192
1.192	0.852	0.462
0.535	0.535	0.414
1.435	0.365	0.365
0.511	1.119	1.995
0.925	0.827	0.876
1.727	0.56	1.557
3.406	0.292	1.508
0.292	0.341	0.657
0.754	0.219	0.219
0.754	0.389	0.535
1.776	0.73	0.754
0.389	0.657	0.876
3.796	0.316	2.506
0.973	0.706	2.019
1.071	1.046	0.414
0.998	0.316	1.435
1.119	0.243	0.414
0.414	0.438	0.17
0.681	0.414	0.511
0.925	0.998	0.389
0.316	0.292	0.998
1.119	0.195	0.243
1.144	0.876	0.414
1.654	0.17	1.29
0.949	0.487	0.219
0.389	1.046	2.165
2.603	0.779	0.706
1.898	1.484	0.925
0.462	0.195	0.511
0.341	0.17	0.292
2.36	0.535	0.803
2.141	0.584	1.825
0.998	0.17	0.292
0.292	0.195	0.414
0.487	0.414	0.243
1.265	0.706	0.341
0.608	1.484	0.462
3.406	0.9	0.56
4.209	0.462	1.144
0.535	0.219	0.341
0.414	0.17	0.316
0.17	1.654	2.895
0.754	0.17	0.17
0.389	0.998	0.17
0.219	0.584	1.119
0.706	0.438	0.268
1.533	0.462	1.022
0.243	0.584	0.195
1.095	0.292	0.243
0.73	0.754	0.73
0.268	0.973	0.389
0.827	0.925	0.292
0.219	0.511	0.73
0.657	0.365	0.219
1.095	0.511	0.243
2.457	1.265	0.17
0.949	0.292	0.535
0.511	0.73	0.706
0.657	0.462	0.706
1.581	0.462	1.533
0.195	1.119	0.56
0.341	0.268	0.389
0.535	0.389	0.584
0.511	0.706	0.925
0.73	0.462	1.825
0.365	0.535	2.019
0.389	0.243	0.633
2.214	0.341	2.847
0.535	0.17	0.803
0.17	0.438	0.341
1.046	0.706	1.46
1.119	0.827	0.852
0.292	0.341	0.535
0.657	1.508	0.73
1.168	0.414	0.754
0.243	1.144	1.192
0.389	2.068	0.925
0.17	0.292	0.657
1.581	1.533	1.387
0.657	0.633	1.946
1.314	0.316	0.633
1.071	0.973	0.219
1.387	0.949	0.73
0.754	0.365	1.411
0.219	1.217	0.754
0.219	1.508	0.292
0.973	0.608	0.535
1.362	0.73	0.998
1.679	0.998	1.119
1.071	0.949	0.292
0.462	0.681	0.365
1.265	0.487	1.849
0.365	0.973	1.995
0.681	0.779	1.071
0.195	0.292	1.46
1.168	0.706	0.243
0.584	0.292	1.338
0.511	0.706	0.827
0.511	0.292	0.17
0.292	1.144	0.803
1.338	0.17	0.754
0.949	0.487	1.411
0.243	1.071	0.414
0.9	1.508	0.414
0.584	1.192	0.584
0.243	0.414	0.365
0.195	0.316	1.022
0.462	0.608	1.095
1.703	0.487	0.633
0.633	0.803	0.219
0.268	0.706	0.949
1.168	0.389	0.535
0.852	0.243	1.63
0.779	0.316	0.243
0.292	0.608	0.219
0.535	0.949	0.316
0.706	0.341	0.438
0.438	2.336	0.341
0.243	0.462	0.827
0.316	0.414	0.243
0.316	0.657	0.584
0.876	0.292	0.973
0.511	1.314	0.511
1.703	0.365	1.144
1.46	0.462	0.195
0.268	0.195	0.243
0.608	0.219	0.681
0.462	0.779	0.17
0.292	0.462	0.633
0.511	1.314	0.389
0.438	0.17	2.165
0.584	0.56	0.706
0.292	0.17	3.65
0.511	0.657	1.46
0.341	1.168	0.535
0.487	0.219	0.17
0.243	0.803	0.389
0.706	0.438	0.17
0.195	0.365	0.827
0.219	0.389	0.487
0.973	0.389	0.292
0.195	1.144	0.925
0.389	0.998	0.584
0.633	0.9	0.292
0.341	1.533	0.389
2.287	0.316	1.071
0.243	0.949	0.608
0.633	0.462	0.414
0.56	0.462	0.681
1.387	0.754	0.56
0.195	0.535	0.292
0.487	0.584	0.17
1.435	0.195	0.414
0.584	0.219	0.535
0.243	0.487	0.827
0.341	0.219	0.389
0.633	0.535	0.511
0.487	0.56	0.365
0.292	0.243	0.365
0.438	0.316	0.535
0.17	0.681	0.341
0.56	0.852	0.341
0.365	0.292	0.487
0.268	0.657	0.633
0.657	1.046	1.387
0.219	0.195	0.365
0.779	0.341	0.268
0.414	0.852	0.243
0.462	0.316	0.462
0.584	0.316	0.341
0.341	0.803	0.462
0.243	0.487	0.949
0.9	0.292	0.292
0.438	0.414	0.243
0.414	0.462	0.195
0.219	0.341	0.511
0.17	0.316	0.365
1.241	0.389	0.17
0.706	0.219	0.462
0.292	0.268	1.971
0.243	0.876	0.779
0.341	0.998	1.727
0.657	0.73	0.195
0.56	0.657	0.657
0.316	0.827	0.389
0.633	0.779	4.355
1.265	0.243	0.827
0.195	0.779	1.265
1.776	0.852	1.29
0.73	0.657	0.389
1.362	0.219	0.998
1.071	1.071	0.73
0.487	0.268	3.941
0.608	0.608	1.8
0.316	0.706	0.195
0.657	0.341	1.484
0.754	0.73	0.292
0.438	0.365	0.827
1.752	1.046	0.414
0.389	0.633	0.584
0.973	0.195	0.414
0.195	0.803	0.243
0.414	0.438	0.779
1.022	0.17	0.17
0.73	0.608	0.487
0.706	0.462	0.438
0.195	0.487	0.487
1.29	0.316	0.268
0.292	0.584	0.73
0.754	0.608	0.389
0.195	1.022	0.779
0.779	0.535	1.095
0.365	0.876	0.268
0.292	0.292	0.195
0.998	1.192	1.314
0.584	0.949	0.608
0.341	0.706	0.56
0.195	0.9	1.265
1.095	0.535	0.17
0.73	0.219	2.263
1.776	0.584	0.754
0.779	0.511	0.608
1.119	0.462	0.219
2.579	0.584	1.362
0.316	0.706	0.706
0.754	0.414	0.681
0.365	0.633	0.316
0.633	0.73	0.219
0.365	0.608	0.487
0.73	0.681	0.195
2.53	0.633	2.238
0.389	0.657	2.117
0.414	0.219	0.681
0.949	0.292	0.414
0.462	1.071	0.316
0.243	1.338	0.803
0.414	0.389	0.584
0.487	0.389	0.292
0.195	0.633	0.195
0.195	0.316	0.487
0.195	0.316	0.316
0.17	0.925	0.414
1.922	0.316	0.292
0.73	0.219	0.268
1.362	0.243	1.314
0.292	1.071	0.414
0.389	0.584	0.584
0.706	1.168	0.584
0.657	0.438	0.56
0.487	0.316	0.681
0.973	0.803	0.414
0.389	0.584	1.022
0.316	1.095	0.973
1.241	0.827	1.071
0.754	0.219	0.487
0.657	0.389	0.535
0.56	0.316	2.141
0.633	0.414	0.56
0.341	0.511	0.268
0.681	0.243	0.17
0.292	0.243	0.487
0.292	0.681	0.706
0.657	0.389	0.511
0.268	0.608	0.316
0.17	0.414	0.17
0.584	0.219	0.535
0.17	0.292	1.046
0.633	0.292	1.314
0.219	0.17	0.268
0.438	0.316	0.365
0.365	1.022	1.095
0.681	0.292	0.438
0.243	1.071	0.706
0.414	0.292	0.219
0.633	0.292	0.535
0.219	0.195	0.292
0.535	0.511	0.389
0.365	0.316	0.414
0.608	0.17	0.219
0.219	1.022	0.17
0.827	0.56	0.389
0.195	0.195	0.316
1.046	1.63	0.243
0.754	0.779	0.365
0.681	0.195	0.316
0.414	0.219	0.219
0.998	0.706	2.336
0.462	0.414	0.511
0.341	1.362	0.195
0.754	0.219	0.195
0.17	0.341	0.17
0.462	0.462	0.487
1.119	0.657	0.243
0.17	0.17	0.706
0.657	0.219	0.462
0.316	1.144	0.268
0.462	0.998	0.365
0.827	0.219	0.414
1.411	0.511	2.263
0.365	0.292	0.341
0.195	0.973	0.389
1.022	0.292	3.674
0.195	0.779	0.438
0.511	0.608	0.292
1.338	0.657	0.633
0.535	1.168	0.17
0.657	0.389	0.243
0.657	0.389	2.944
1.387	0.973	0.998
0.779	0.268	0.292
0.803	0.341	1.654
1.533	0.584	0.219
0.365	0.681	1.606
0.219	0.316	0.219
1.265	0.17	0.584
0.487	1.508	2.238
0.462	0.779	0.827
0.681	0.949	0.73
0.219	0.462	0.292
0.292	0.535	2.214
1.144	0.633	0.292
0.487	0.438	0.389
0.243	0.389	0.438
1.387	0.657	0.219
0.973	0.584	0.243
0.17	0.779	0.17
1.168	0.803	0.219
1.508	1.217	0.706
0.535	0.292	2.92
0.17	0.195	1.946
0.584	0.608	0.341
0.56	0.341	0.706
0.316	0.754	0.681
0.243	0.219	1.241
0.998	1.484	0.608
0.292	0.608	0.17
0.462	0.341	0.925
1.703	0.17	0.195
0.681	0.608	1.776
1.314	0.316	0.487
1.265	1.168	1.217
1.606	0.73	1.8
0.657	0.657	0.414
1.29	0.17	0.268
0.827	1.095	0.462
0.292	0.316	0.803
1.411	0.243	0.414
0.9	0.438	1.752
0.414	1.46	0.584
0.17	0.219	1.071
0.414	0.681	0.219
1.095	0.487	0.219
0.706	0.9	2.214
0.608	0.9	0.292
0.535	0.803	0.414
1.581	1.265	0.438
0.584	0.219	0.754
0.292	0.657	0.389
0.827	0.925	0.365
0.462	0.511	2.311
1.144	0.56	0.535
0.243	1.046	0.292
0.17	0.681	0.657
0.925	0.925	1.095
0.56	0.608	0.268
0.462	0.195	0.219
2.871	0.389	1.071
0.292	0.462	0.657
1.411	0.779	0.827
1.387	1.071	0.316
0.219	1.849	0.681
1.241	0.17	0.827
0.195	0.365	0.949
0.608	0.243	1.849
0.292	0.511	0.414
0.195	0.462	0.316
0.316	0.754	1.8
1.29	0.487	0.608
0.779	0.438	2.263
0.17	0.414	0.462
0.341	0.657	0.487
0.219	0.633	1.095
1.29	0.462	0.219
0.462	0.243	0.292
0.9	0.584	0.268
0.657	0.17	0.608
0.487	0.779	0.219
0.852	0.389	0.487
2.409	0.219	1.533
0.779	0.219	2.117
0.487	1.046	1.29
0.876	0.949	2.263
0.341	0.462	0.292
0.706	0.657	0.17
0.414	0.389	0.754
0.438	0.487	0.195
1.825	1.071	0.876
0.56	1.338	0.681
0.316	1.192	3.406
1.119	0.73	0.414
0.438	0.487	0.243
0.389	0.268	2.044
0.195	0.73	1.046
0.487	0.17	0.56
0.535	0.949	0.584
1.29	1.119	0.219
0.973	0.268	1.581
0.316	0.511	0.925
0.633	0.195	0.316
0.803	0.73	1.752
0.9	0.219	0.195
0.681	0.584	1.508
0.292	0.389	0.268
0.803	0.681	1.606
0.852	0.584	0.973
0.438	0.17	1.046
0.584	0.438	0.9
0.243	0.608	0.316
0.949	0.681	0.779
0.973	0.779	4.404
0.195	0.681	0.462
0.17	0.925	0.511
1.144	0.341	1.557
0.803	0.584	1.022
0.584	0.827	0.17
0.219	0.219	0.949
0.17	0.17	0.17
0.706	1.046	2.044
0.219	0.462	0.462
0.73	1.484	1.362
0.754	0.17	5.766
1.241	0.316	0.292
1.241	0.681	1.046
2.603	0.803	4.355
0.973	0.292	0.316
2.701	0.219	1.29
0.925	0.17	1.411
2.725	0.341	0.341
1.192	0.17	1.071
0.195	0.292	0.462
1.727	0.414	3.26
0.779	0.681	3.552
0.9	0.73	0.389
4.087	0.779	1.071
0.511	0.487	0.316
1.046	0.219	0.803
0.56	0.584	0.219
0.73	0.292	0.511
2.311	0.316	0.243
0.803	0.389	0.779
0.754	0.657	0.633
0.389	0.243	0.341
0.511	0.316	0.243
0.292	0.633	1.63
0.852	1.265	0.243
0.754	0.462	0.341
0.535	0.779	0.487
1.435	0.73	0.195
0.852	0.268	0.584
0.341	0.535	0.195
0.608	1.606	0.56
0.925	0.292	0.219
0.876	0.925	1.873
0.243	0.681	0.657
0.511	1.071	4.306
0.608	0.949	0.827
0.268	0.608	0.462
0.584	0.657	1.071
0.389	0.706	0.925
0.219	1.192	0.195
0.487	0.633	3.236
0.341	1.581	2.409
0.414	0.462	2.311
0.608	2.482	1.022
0.292	0.925	0.414
0.535	0.56	0.56
0.608	0.608	0.462
0.219	0.754	1.338
0.657	0.243	0.414
1.095	0.535	0.535
0.487	1.046	0.389
0.876	0.73	1.606
0.292	0.316	0.803
0.219	0.535	0.292
0.73	0.584	1.946
0.389	0.292	3.625
0.219	0.535	0.511
0.754	0.876	0.17
0.292	0.316	2.506
0.292	0.633	0.511
0.414	1.119	0.511
0.268	1.046	0.73
0.414	1.727	4.16
0.56	0.584	2.482
0.535	0.681	1.776
0.998	0.657	0.195
0.316	0.998	0.633
0.56	0.389	0.438
1.095	0.73	1.752
1.533	0.243	1.29
0.341	0.487	0.243
0.949	1.922	0.316
0.414	0.462	0.487
0.779	0.462	2.263
0.876	0.681	0.17
0.657	1.046	0.949
1.46	1.022	0.462
0.219	0.584	0.608
0.754	0.827	1.241
0.389	0.73	1.825
0.243	0.268	0.462
0.535	0.487	0.292
0.365	0.316	1.435
0.414	0.535	0.56
0.827	0.973	0.389
0.925	1.192	0.316
0.243	0.803	0.292
0.754	0.195	1.922
0.511	0.706	0.706
1.217	0.389	0.292
0.511	0.754	1.314
0.292	0.779	0.243
0.292	0.195	1.971
0.949	0.292	2.117
0.219	1.046	0.511
0.535	0.389	0.73
0.657	0.681	1.046
0.268	0.876	0.268
0.17	0.584	0.511
0.73	1.46	2.676
0.243	0.876	0.316
0.414	1.435	0.389
0.487	0.341	0.876
0.487	0.584	0.341
1.022	0.462	1.241
0.414	1.606	0.341
[truncated: 3,310 more rows]

## Sheet: Fig 5J
Background	Transgene	Length
WT	Control	4,55280016
WT	Control	2,698930328
WT	Control	2,429322158
WT	Control	3,958985087
WT	Control	2,947848816
WT	Control	3,051053389
WT	Control	3,868411216
WT	Control	2,752638472
WT	Control	2,818034926
WT	Control	4,344969843
WT	Control	3,575614014
WT	Control	3,40125504
WT	Control	1,963347763
WT	Control	3,234148443
WT	Control	2,777248676
WT	Control	3,93179783
atg4a/b	Control	1,379096828
atg4a/b	Control	0,884237984
atg4a/b	Control	0,837417767
atg4a/b	Control	2,019971509
atg4a/b	Control	1,536462426
atg4a/b	Control	1,09067303
atg4a/b	Control	1,513674473
atg4a/b	Control	1,496530136
atg4a/b	Control	1,05082917
atg4a/b	Control	2,859789468
atg4a/b	Control	1,247523217
atg4a/b	Control	0,913460983
atg4a/b	Control	1,223917933
atg4a/b	Control	1,36061975
atg4a/b	Control	1,397849927
atg4a/b	Control	1,499534169
WT	ATG8E ∆C	3,017519516
WT	ATG8E ∆C	2,493047321
WT	ATG8E ∆C	2,62076294
WT	ATG8E ∆C	2,687341176
WT	ATG8E ∆C	2,032565582
WT	ATG8E ∆C	3,063459872
WT	ATG8E ∆C	2,252713952
WT	ATG8E ∆C	2,913346652
WT	ATG8E ∆C	3,063761793
WT	ATG8E ∆C	2,977373736
WT	ATG8E ∆C	2,863761793
WT	ATG8E ∆C	2,733281532
WT	ATG8E ∆C	3,175978464
WT	ATG8E ∆C	2,131823731
WT	ATG8E ∆C	3,164691233
WT	ATG8E ∆C	1,468463018
atg4a/b	ATG8E ∆C	2,112919672
atg4a/b	ATG8E ∆C	3,969366557
atg4a/b	ATG8E ∆C	2,626469085
atg4a/b	ATG8E ∆C	2,382652901
atg4a/b	ATG8E ∆C	3,632112701
atg4a/b	ATG8E ∆C	2,416426165
atg4a/b	ATG8E ∆C	2,576306286
atg4a/b	ATG8E ∆C	2,312555221
atg4a/b	ATG8E ∆C	3,191488139
atg4a/b	ATG8E ∆C	1,92156732
atg4a/b	ATG8E ∆C	1,982741332
atg4a/b	ATG8E ∆C	1,40033855
atg4a/b	ATG8E ∆C	2,154976134
atg4a/b	ATG8E ∆C	1,805893735
atg4a/b	ATG8E ∆C	2,767934657
atg4a/b	ATG8E ∆C	2,513346652
WT	ATG8F	1,129288419
WT	ATG8F	3,659401679
WT	ATG8F	3,036188897
WT	ATG8F	4,256023026
WT	ATG8F	4,353781112
WT	ATG8F	3,405890751
WT	ATG8F	6,293539183
WT	ATG8F	4,264499156
WT	ATG8F	4,939753207
WT	ATG8F	3,207565026
WT	ATG8F	3,359136048
WT	ATG8F	3,386109815
WT	ATG8F	3,158771597
WT	ATG8F	4,57173012
WT	ATG8F	3,059550077
WT	ATG8F	2,04069782
atg4a/b	ATG8F	1,138288013
atg4a/b	ATG8F	1,299593028
atg4a/b	ATG8F	1,586141173
atg4a/b	ATG8F	1,639271434
atg4a/b	ATG8F	1,529129839
atg4a/b	ATG8F	2,308962767
atg4a/b	ATG8F	1,782550955
atg4a/b	ATG8F	1,193945782
atg4a/b	ATG8F	0,869217819
atg4a/b	ATG8F	1,144381174
atg4a/b	ATG8F	1,137706737
atg4a/b	ATG8F	1,841879601
atg4a/b	ATG8F	0,989868649
atg4a/b	ATG8F	1,637844747
atg4a/b	ATG8F	1,34107522
atg4a/b	ATG8F	1,512128241
WT	ATG8I	2,487156534
WT	ATG8I	2,496526273
WT	ATG8I	1,562754027
WT	ATG8I	1,61819497
WT	ATG8I	2,339472477
WT	ATG8I	2,013938491
WT	ATG8I	1,161278709
WT	ATG8I	2,372419882
WT	ATG8I	2,128606208
WT	ATG8I	1,479599289
WT	ATG8I	2,569329928
WT	ATG8I	1,977160246
WT	ATG8I	2,123967512
WT	ATG8I	1,184375994
WT	ATG8I	2,027499906
WT	ATG8I	0,992294742
atg4a/b	ATG8I	1,649228144
atg4a/b	ATG8I	0,74605542
atg4a/b	ATG8I	1,320796506
atg4a/b	ATG8I	1,852786796
atg4a/b	ATG8I	1,724148854
atg4a/b	ATG8I	1,131535594
atg4a/b	ATG8I	0,454822405
atg4a/b	ATG8I	0,961294492
atg4a/b	ATG8I	1,442759462
atg4a/b	ATG8I	2,186109815
atg4a/b	ATG8I	1,652713952
atg4a/b	ATG8I	1,314340844
atg4a/b	ATG8I	1,205555185
atg4a/b	ATG8I	1,886487216
atg4a/b	ATG8I	1,093828023
atg4a/b	ATG8I	1,274923964

## Sheet: Fig 3E
Column1	groupno	Experiment	Genotype	Treatment	Phenotyping_duration_h	Starting_root_length_cm	Final_root_length_cm	Root_length_increase_cm	Root_length_increase_mm_per_h
1	A	Exp11_SPIRO1	WT	Control	96	0.802186701903553	3.26931697777853	2.46713027587498	0.25699273707031
2	A	Exp11_SPIRO1	WT	Control	96	0.772083841980022	3.65442187228882	2.88233803030879	0.300243544823833
3	A	Exp11_SPIRO1	WT	Control	96	0.799333629154301	3.54636511427924	2.74703148512494	0.286149113033848
4	A	Exp11_SPIRO1	WT	Control	96	0.66512043492223	2.70062751981582	2.03550708489359	0.212031988009749
5	A	Exp11_SPIRO1	WT	Control	96	0.908999148697122	3.72102600916666	2.81202686046954	0.292919464632243
6	A	Exp11_SPIRO1	WT	Control	96	0.710909830758817	3.53825877682416	2.82734894606534	0.29451551521514
7	A	Exp11_SPIRO1	WT	Control	96	0.82709882691006	4.14314759121273	3.31604876430267	0.345421746281528
8	A	Exp11_SPIRO1	WT	Control	96	0.50666148652935	3.23005105855037	2.72338957202102	0.28368641375219
9	A	Exp11_SPIRO1	WT	Control	96	0.934124763756669	4.27287305047572	3.33874828671905	0.347786279866568
10	A	Exp11_SPIRO1	WT	Control	96	0.756761756384225	3.23056646913185	2.47380471274762	0.257687990911211
11	A	Exp11_SPIRO1	WT	Control	96	0.5515710214672	2.9539453127372	2.40237429127	0.250247322007292
12	A	Exp11_SPIRO1	WT	Control	96	0.832591482355523	3.41479150274338	2.58220002038786	0.268979168790402
13	A	Exp11_SPIRO1	WT	Control	96	0.825339105112584	3.92518592292073	3.09984681780814	0.322900710188348
14	A	Exp11_SPIRO1	WT	Control	96	0.905115254784914	4.22805194601327	3.32293669122836	0.34613923866962
15	A	Exp11_SPIRO1	WT	Control	96	0.995298774977873	3.60823139703272	2.61293262205485	0.272180481464047
16	A	Exp11_SPIRO1	WT	Control	96	1.16592481568885	4.68525363284686	3.51932881715801	0.366596751787293
17	C	Exp11_SPIRO1	ATG8FdeltaC_in_WT_line_1	Control	96	1.32408184355329	4.17370333192893	2.84962148837564	0.296835571705795
18	C	Exp11_SPIRO1	ATG8FdeltaC_in_WT_line_1	Control	96	0.933911273703631	3.63812076690322	2.70420949319959	0.281688488874957
19	C	Exp11_SPIRO1	ATG8FdeltaC_in_WT_line_1	Control	96	0.699987049656711	3.93164686974033	3.23165982008362	0.336631231258711
20	C	Exp11_SPIRO1	ATG8FdeltaC_in_WT_line_1	Control	96	1.21456728427469	4.39179005979858	3.17722277552389	0.330960705783738
21	C	Exp11_SPIRO1	ATG8FdeltaC_in_WT_line_1	Control	96	0.870613090367694	3.27841750729434	2.40780441692665	0.250812960096526
22	C	Exp11_SPIRO1	ATG8FdeltaC_in_WT_line_1	Control	96	1.04482110446244	3.46837458709097	2.42355348262853	0.252453487773805
23	C	Exp11_SPIRO1	ATG8FdeltaC_in_WT_line_1	Control	96	1.04415473361675	3.24661745536216	2.20246272174541	0.229423200181814
24	C	Exp11_SPIRO1	ATG8FdeltaC_in_WT_line_1	Control	96	0.933093942593712	3.67347689153259	2.74038294893888	0.285456557181134
25	C2	Exp11_SPIRO1	ATG8FdeltaC_in_WT_line_2	Control	96	1.05632182593485	4.05126687901112	2.99494505307627	0.311973443028778
26	C2	Exp11_SPIRO1	ATG8FdeltaC_in_WT_line_2	Control	96	0.958006067600221	3.5143774729806	2.55637140538038	0.266288688060456
27	C2	Exp11_SPIRO1	ATG8FdeltaC_in_WT_line_2	Control	96	0.903355532987438	3.04397787266594	2.1406223396785	0.222981493716511
28	C2	Exp11_SPIRO1	ATG8FdeltaC_in_WT_line_2	Control	96	1.09625411600872	3.48618529511877	2.38993117911005	0.24895116449063
29	C2	Exp11_SPIRO1	ATG8FdeltaC_in_WT_line_2	Control	96	0.874710474332943	4.43463795241051	3.55992747807757	0.370825778966414
30	C2	Exp11_SPIRO1	ATG8FdeltaC_in_WT_line_2	Control	96	0.894129943893986	3.33504125375764	2.44091130986365	0.254261594777464
31	C2	Exp11_SPIRO1	ATG8FdeltaC_in_WT_line_2	Control	96	0.827312316963098	3.83800643574125	3.01069411877815	0.313613970706057
32	C2	Exp11_SPIRO1	ATG8FdeltaC_in_WT_line_2	Control	96	1.19441891407913	4.01803492649648	2.82361601241735	0.29412666796014
33	B	Exp11_SPIRO1	atg8s_KO	Control	96	0.921530691332486	3.99266992069731	3.07113922936482	0.319910336392169
34	B	Exp11_SPIRO1	atg8s_KO	Control	96	0.963800643574124	3.52102600916666	2.55722536559254	0.266377642249223
35	B	Exp11_SPIRO1	atg8s_KO	Control	96	0.686513116333788	3.21281829089287	2.52630517455908	0.263156789016571
36	B	Exp11_SPIRO1	atg8s_KO	Control	96	0.962920782675386	3.99200354985161	3.02908276717622	0.31552945491419
37	B	Exp11_SPIRO1	atg8s_KO	Control	96	0.929662929474163	3.68358234152479	2.75391941205063	0.28686660542194
38	B	Exp11_SPIRO1	atg8s_KO	Control	96	0.848340548057399	3.63478891267472	2.78644836461733	0.290255037980971
39	B	Exp11_SPIRO1	atg8s_KO	Control	96	0.781824841654952	3.29680615569243	2.51498131403748	0.261977220212237
40	B	Exp11_SPIRO1	atg8s_KO	Control	96	0.722988492601522	3.51559588351002	2.79260739090849	0.290896603219635
41	B	Exp11_SPIRO1	atg8s_KO	Control	96	0.917495837156059	3.59825100661818	2.68075516946212	0.279245330152304
42	B	Exp11_SPIRO1	atg8s_KO	Control	96	1.04321234292919	4.17868057679292	3.13546823386373	0.326611274360805
43	B	Exp11_SPIRO1	atg8s_KO	Control	96	0.770537610235584	3.34982202808538	2.5792844178498	0.268675460192687
44	B	Exp11_SPIRO1	atg8s_KO	Control	96	0.793840973708836	3.24807525663119	2.45423428292235	0.255649404471079
45	B	Exp11_SPIRO1	atg8s_KO	Control	96	0.675741295495899	2.89893032780717	2.22318903231127	0.231582190865757
46	B	Exp11_SPIRO1	atg8s_KO	Control	96	0.541314611210789	2.95619454442958	2.41487993321879	0.251549993043624
47	B	Exp11_SPIRO1	atg8s_KO	Control	96	0.746807266656252	3.59713175497982	2.85032448832357	0.296908800867039
48	B	Exp11_SPIRO1	atg8s_KO	Control	96	0.970688570499805	4.48364487131361	3.5129563008138	0.365932948001438
49	D	Exp11_SPIRO1	ATG8FdeltaC_in_atg8s_KO_line_1	Control	96	0.987530987153455	3.47472120274859	2.48719021559514	0.259082314124493
50	D	Exp11_SPIRO1	ATG8FdeltaC_in_atg8s_KO_line_1	Control	96	1.09786287754197	3.96518074278341	2.86731786524144	0.298678944295983
51	D	Exp11_SPIRO1	ATG8FdeltaC_in_atg8s_KO_line_1	Control	96	1.0451855547797	3.93316720079818	2.88798164601848	0.300831421460259
52	D	Exp11_SPIRO1	ATG8FdeltaC_in_atg8s_KO_line_1	Control	96	1.0884863281843	3.91956820789763	2.83108187971333	0.294904362470138
53	D	Exp11_SPIRO1	ATG8FdeltaC_in_atg8s_KO_line_1	Control	96	1.07331520285272	3.60125503963165	2.52793983677893	0.263327066331139
54	D	Exp11_SPIRO1	ATG8FdeltaC_in_atg8s_KO_line_1	Control	96	1.12826765799394	3.5697569082279	2.44148925023396	0.254321796899371
55	D	Exp11_SPIRO1	ATG8FdeltaC_in_atg8s_KO_line_1	Control	96	0.646945276577182	3.11459096303364	2.46764568645646	0.257046425672548
56	D	Exp11_SPIRO1	ATG8FdeltaC_in_atg8s_KO_line_1	Control	96	1.01684241665365	3.74909312745086	2.73225071079721	0.284609449041376
57	D2	Exp11_SPIRO1	ATG8FdeltaC_in_atg8s_KO_line_2	Control	96	1.16013023971495	4.08907499697025	2.9289447572553	0.305098412214093
58	D2	Exp11_SPIRO1	ATG8FdeltaC_in_atg8s_KO_line_2	Control	96	0.985557775302941	3.06127317011226	2.07571539480932	0.216220353625971
59	D2	Exp11_SPIRO1	ATG8FdeltaC_in_atg8s_KO_line_2	Control	96	0.717282347103018	2.74632848517701	2.02904613807399	0.211358972716041
60	D2	Exp11_SPIRO1	ATG8FdeltaC_in_atg8s_KO_line_2	Control	96	1.08320716279187	3.9695800472771	2.88637288448523	0.300663842133878
61	D2	Exp11_SPIRO1	ATG8FdeltaC_in_atg8s_KO_line_2	Control	96	1.18482887466842	3.85691049472081	2.67208162005239	0.278341835422124
62	D2	Exp11_SPIRO1	ATG8FdeltaC_in_atg8s_KO_line_2	Control	96	1.00145780126903	3.36050541844787	2.35904761717884	0.245734126789462
63	D2	Exp11_SPIRO1	ATG8FdeltaC_in_atg8s_KO_line_2	Control	96	0.999182668890081	3.66695341492418	2.6677707460341	0.277892786045218
64	D2	Exp11_SPIRO1	ATG8FdeltaC_in_atg8s_KO_line_2	Control	96	0.828858548707534	3.54332445216354	2.71446590345601	0.282756864943334
65	A -N	Exp11_SPIRO1	WT	no_N	239	1.0407237204972	6.79501831128073	5.75429459078353	0.24076546404952
66	A -N	Exp11_SPIRO1	WT	no_N	239	0.75493950479793	7.43043696569893	6.675497460901	0.27930951719251
67	A -N	Exp11_SPIRO1	WT	no_N	239	0.912518592292073	6.49992007601261	5.58740148372054	0.2337824888586
68	A -N	Exp11_SPIRO1	WT	no_N	239	0.795085284924833	4.86868723603506	4.07360195111023	0.170443596280763
69	A -N	Exp11_SPIRO1	WT	no_N	239	0.925929995826174	4.44974654795327	3.52381655212709	0.147440023101552
70	A -N	Exp11_SPIRO1	WT	no_N	239	0.960645650296432	5.73013726709812	4.76949161680168	0.199560318694631
71	A -N	Exp11_SPIRO1	WT	no_N	239	0.675741295495899	4.45375550144311	3.77801420594721	0.158075908198628
72	A -N	Exp11_SPIRO1	WT	no_N	239	0.833018462461602	8.47965737465506	7.64663891219346	0.319943050719392
73	A -N	Exp11_SPIRO1	WT	no_N	239	0.6483405480574	4.84149997864961	4.19315943059221	0.175446001280009
74	A -N	Exp11_SPIRO1	WT	no_N	239	0.562191882040869	3.65502571334569	3.09283383130482	0.129407273276352
75	A -N	Exp11_SPIRO1	WT	no_N	239	0.779185258958739	3.93786842582031	3.15868316686157	0.132162475600902
76	A -N	Exp11_SPIRO1	WT	no_N	239	0.908270248062605	4.34211677004978	3.43384652198717	0.143675586694024
77	A -N	Exp11_SPIRO1	WT	no_N	239	0.914491804142587	4.54936914729272	3.63487734315013	0.152086918123437
78	A -N	Exp11_SPIRO1	WT	no_N	239	0.731636141324679	4.12715913477124	3.39552299344656	0.142072091776007
79	A -N	Exp11_SPIRO1	WT	no_N	239	0.968111517592411	8.26358048773818	7.29546897014577	0.305249747704844
80	A -N	Exp11_SPIRO1	WT	no_N	239	0.963800643574124	5.74919228634191	4.78539164276779	0.200225591747606
81	C -N	Exp11_SPIRO1	ATG8FdeltaC_in_WT_line_1	no_N	239	0.650251230119093	4.13507788285988	3.48482665274078	0.145808646558192
82	C -N	Exp11_SPIRO1	ATG8FdeltaC_in_WT_line_1	no_N	239	1.1285436778358	11.5401605711753	10.4116168933395	0.435632505997468
83	C -N	Exp11_SPIRO1	ATG8FdeltaC_in_WT_line_1	no_N	239	0.821304250936157	6.46520442154234	5.64390017060618	0.236146450652978
84	C -N	Exp11_SPIRO1	ATG8FdeltaC_in_WT_line_1	no_N	239	1.41990897945594	11.8511632762648	10.4312542968088	0.436454154678194
85	C -N	Exp11_SPIRO1	ATG8FdeltaC_in_WT_line_1	no_N	239	0.86863987851718	7.94810966380578	7.0794697852886	0.296212124907473
86	C -N	Exp11_SPIRO1	ATG8FdeltaC_in_WT_line_1	no_N	239	0.731636141324677	6.36940318632629	5.63776704500162	0.235889834518896
87	C -N	Exp11_SPIRO1	ATG8FdeltaC_in_WT_line_1	no_N	239	0.664391534287712	6.18457431165787	5.52018277737016	0.230969990684944
88	C -N	Exp11_SPIRO1	ATG8FdeltaC_in_WT_line_1	no_N	239	0.921593221121306	9.02094608517927	8.09935286405796	0.338885057073555
89	C2 -N	Exp11_SPIRO1	ATG8FdeltaC_in_WT_line_2	no_N	239	1.20012505957763	9.32542086980506	8.12529581022743	0.33997053599278
90	C2 -N	Exp11_SPIRO1	ATG8FdeltaC_in_WT_line_2	no_N	239	1.17038664997136	8.83972508458119	7.66933843460983	0.320892821531792
91	C2 -N	Exp11_SPIRO1	ATG8FdeltaC_in_WT_line_2	no_N	239	1.19396603328648	10.3324963860972	9.13853035281072	0.382365286728482
92	C2 -N	Exp11_SPIRO1	ATG8FdeltaC_in_WT_line_2	no_N	239	1.05449957434856	9.44336958775378	8.38887001340522	0.350998745330763
93	C2 -N	Exp11_SPIRO1	ATG8FdeltaC_in_WT_line_2	no_N	239	0.926143485879217	6.58141931838017	5.65527583250096	0.236622419769914
94	C2 -N	Exp11_SPIRO1	ATG8FdeltaC_in_WT_line_2	no_N	239	0.860205719847063	7.35769970321649	6.49749398336943	0.271861672944328
95	C2 -N	Exp11_SPIRO1	ATG8FdeltaC_in_WT_line_2	no_N	239	0.785042364721463	8.05309985901306	7.26805749429159	0.304102824028937
96	C2 -N	Exp11_SPIRO1	ATG8FdeltaC_in_WT_line_2	no_N	239	0.976394715998307	7.45832722303233	6.48193250703402	0.271210565147867
97	B -N	Exp11_SPIRO1	atg8s_KO	no_N	239	0.675892255760119	3.4806645145039	2.80477225874378	0.117354487813547
98	B -N	Exp11_SPIRO1	atg8s_KO	no_N	239	0.964316054155602	3.80882144885528	2.84450539469968	0.119016962121325
99	B -N	Exp11_SPIRO1	atg8s_KO	no_N	239	0.843061382664973	3.77718364208601	2.93412225942103	0.122766621733098
100	B -N	Exp11_SPIRO1	atg8s_KO	no_N	239	0.594569874343354	4.93465816785746	4.3400882935141	0.181593652448289
101	B -N	Exp11_SPIRO1	atg8s_KO	no_N	239	0.493916453840947	4.06579865481521	3.57188220097426	0.149451138116078
102	B -N	Exp11_SPIRO1	atg8s_KO	no_N	239	0.542194472109527	3.97595083310467	3.43375636099514	0.143671814267579
103	B -N	Exp11_SPIRO1	atg8s_KO	no_N	239	0.826068005747103	3.46948640808039	2.64341840233329	0.110603280432355
104	B -N	Exp11_SPIRO1	atg8s_KO	no_N	239	0.957063676912664	4.5206934485215	3.56362977160884	0.14910584818447
105	B -N	Exp11_SPIRO1	atg8s_KO	no_N	239	0.656623746463294	3.84396074287462	3.18733699641132	0.133361380602984
106	B -N	Exp11_SPIRO1	atg8s_KO	no_N	239	0.780429570174735	3.51655475881719	2.73612518864246	0.114482225466212
107	B -N	Exp11_SPIRO1	atg8s_KO	no_N	239	0.479625189408108	2.98425398105348	2.50462879164538	0.104796183750853
108	B -N	Exp11_SPIRO1	atg8s_KO	no_N	239	0.69588966569146	4.03762589307693	3.34173622738547	0.139821599472196
109	B -N	Exp11_SPIRO1	atg8s_KO	no_N	239	0.695738705427241	2.64863282834675	1.95289412291951	0.0817110511681801
110	B -N	Exp11_SPIRO1	atg8s_KO	no_N	239	0.511274281076076	2.71290823521637	2.2016339541403	0.0921185754870417
111	B -N	Exp11_SPIRO1	atg8s_KO	no_N	239	0.874496984279904	4.523894555654	3.64939757137409	0.152694459053309
112	B -N	Exp11_SPIRO1	atg8s_KO	no_N	239	0.801093350951777	3.39111707291094	2.59002372195916	0.108369193387413
113	D -N	Exp11_SPIRO1	ATG8FdeltaC_in_atg8s_KO_line_1	no_N	239	1.05610833588182	9.50548155786831	8.44937322198649	0.353530260334163
114	D -N	Exp11_SPIRO1	ATG8FdeltaC_in_atg8s_KO_line_1	no_N	239	1.0859977057523	6.09445842894889	5.00846072319659	0.209559026075171
115	D -N	Exp11_SPIRO1	ATG8FdeltaC_in_atg8s_KO_line_1	no_N	239	0.850678210225172	3.30181847435512	2.45114026412994	0.102558170047278
116	D -N	Exp11_SPIRO1	ATG8FdeltaC_in_atg8s_KO_line_1	no_N	239	0.572448292297279	6.83751766520802	6.26506937291074	0.262136793845638
117	D -N	Exp11_SPIRO1	ATG8FdeltaC_in_atg8s_KO_line_1	no_N	239	1.2789588185624	7.46749307391449	6.18853425535209	0.258934487671636
118	D -N	Exp11_SPIRO1	ATG8FdeltaC_in_atg8s_KO_line_1	no_N	239	0.631862581721007	6.13049886332098	5.49863628159998	0.230068463665271
119	D -N	Exp11_SPIRO1	ATG8FdeltaC_in_atg8s_KO_line_1	no_N	239	0.747687127554991	3.29127757038582	2.54359044283083	0.106426378361123
120	D -N	Exp11_SPIRO1	ATG8FdeltaC_in_atg8s_KO_line_1	no_N	239	0.950540200304242	7.69088442352343	6.74034422321919	0.282022770845991
121	D2 -N	Exp11_SPIRO1	ATG8FdeltaC_in_atg8s_KO_line_2	no_N	239	1.1922947419644	8.62514355828499	7.43284881632059	0.310997858423456
122	D2 -N	Exp11_SPIRO1	ATG8FdeltaC_in_atg8s_KO_line_2	no_N	239	0.790535020166926	4.62702314461112	3.83648812444419	0.160522515667121
123	D2 -N	Exp11_SPIRO1	ATG8FdeltaC_in_atg8s_KO_line_2	no_N	239	0.889517149347259	6.40888402587731	5.51936687653005	0.230935852574479
124	D2 -N	Exp11_SPIRO1	ATG8FdeltaC_in_atg8s_KO_line_2	no_N	239	0.967169126904855	6.0942202595906	5.12705113268574	0.214520967894801
125	D2 -N	Exp11_SPIRO1	ATG8FdeltaC_in_atg8s_KO_line_2	no_N	239	0.889881599664518	4.37838552881908	3.48850392915456	0.145962507496007
126	D2 -N	Exp11_SPIRO1	ATG8FdeltaC_in_atg8s_KO_line_2	no_N	239	1.321015280751	8.74187906314647	7.42086378239547	0.310496392568848
127	D2 -N	Exp11_SPIRO1	ATG8FdeltaC_in_atg8s_KO_line_2	no_N	239	1.00783031761323	6.01388777997805	5.00605746236482	0.209458471228653
128	D2 -N	Exp11_SPIRO1	ATG8FdeltaC_in_atg8s_KO_line_2	no_N	239	1.08900173876578	5.118481827304	4.02948008853822	0.168597493244277
129	A	Exp11_SPIRO2	WT	Control	96	0.908942236103419	3.28313619466717	2.37419395856375	0.247311870683724
130	A	Exp11_SPIRO2	WT	Control	96	0.946808269856239	3.36125759583654	2.4144493259803	0.251505138122948
131	A	Exp11_SPIRO2	WT	Control	96	0.977259973146759	3.55144372840973	2.57418375526297	0.268144141173226
132	A	Exp11_SPIRO2	WT	Control	96	1.21346983487251	4.05613530511748	2.84266547024497	0.296110986483852
133	A	Exp11_SPIRO2	WT	Control	96	1.11332626353541	3.6801827789558	2.56685651542039	0.267380887022957
134	A	Exp11_SPIRO2	WT	Control	96	0.758144941273778	2.95673509871782	2.19859015744404	0.229019808067088
135	A	Exp11_SPIRO2	WT	Control	96	0.688724910950237	1.57146100150842	0.88273609055818	0.0919516760998104
136	A	Exp11_SPIRO2	WT	Control	96	0.50980366412603	3.48477196009268	2.97496829596665	0.309892530829859
137	A	Exp11_SPIRO2	WT	Control	96	0.666517993679178	2.89682138654534	2.23030339286616	0.232323270090225
138	A	Exp11_SPIRO2	WT	Control	96	1.2441317935183	4.18619747016293	2.94206567664463	0.306465174650482
139	A	Exp11_SPIRO2	WT	Control	96	0.939158175786738	3.77770125302197	2.83854307723523	0.295681570545336
140	A	Exp11_SPIRO2	WT	Control	96	0.82870333899336	3.27172263593069	2.44301929693733	0.254481176764305
141	A	Exp11_SPIRO2	WT	Control	96	0.997672248704043	3.97834732403893	2.98067507533489	0.310486987014051
142	A	Exp11_SPIRO2	WT	Control	96	0.644434241143671	4.26823100898675	3.62379676784308	0.377478829983654
143	A	Exp11_SPIRO2	WT	Control	96	0.694431690318477	3.05469959174646	2.36026790142798	0.245861239732082
144	A	Exp11_SPIRO2	WT	Control	96	0.888950471256665	3.64994133102054	2.76099085976388	0.287603214558737
145	C	Exp11_SPIRO2	ATG8FdeltaC_in_WT_line_1	Control	96	1.15366872157168	3.4969288837666	2.34326016219492	0.244089600228637
146	C	Exp11_SPIRO2	ATG8FdeltaC_in_WT_line_1	Control	96	1.19045797029623	3.84251679725747	2.65205882696124	0.276256127808463
147	C	Exp11_SPIRO2	ATG8FdeltaC_in_WT_line_1	Control	96	0.905327444423934	3.04534194658289	2.14001450215895	0.222918177308224
148	C	Exp11_SPIRO2	ATG8FdeltaC_in_WT_line_1	Control	96	1.11203922315188	3.88074175935305	2.76870253620117	0.288406514187622
149	C	Exp11_SPIRO2	ATG8FdeltaC_in_WT_line_1	Control	96	1.0728606407636	3.68717659870756	2.61431595794396	0.272324578952496
150	C	Exp11_SPIRO2	ATG8FdeltaC_in_WT_line_1	Control	96	0.838086492408861	3.55556612141946	2.7174796290106	0.283070794688604
151	C	Exp11_SPIRO2	ATG8FdeltaC_in_WT_line_1	Control	96	1.18959144062323	4.45818137795275	3.26858993732952	0.340478118471825
152	C	Exp11_SPIRO2	ATG8FdeltaC_in_WT_line_1	Control	96	0.875234669476171	3.22217120571835	2.34693653624218	0.24447255585856
153	C2	Exp11_SPIRO2	ATG8FdeltaC_in_WT_line_2	Control	96	1.0244475779473	3.75743765045216	2.73299007250486	0.284686465885923
154	C2	Exp11_SPIRO2	ATG8FdeltaC_in_WT_line_2	Control	96	1.17515778215723	3.79198623850048	2.61682845634325	0.272586297535755
155	C2	Exp11_SPIRO2	ATG8FdeltaC_in_WT_line_2	Control	96	0.90966009278893	3.44086572688079	2.53120563409186	0.263667253551235
156	C2	Exp11_SPIRO2	ATG8FdeltaC_in_WT_line_2	Control	96	0.911244479147439	3.62540666245353	2.71416218330609	0.282725227427717
157	C2	Exp11_SPIRO2	ATG8FdeltaC_in_WT_line_2	Control	96	1.26932273640305	4.06031928049498	2.79099654409193	0.290728806676242
158	C2	Exp11_SPIRO2	ATG8FdeltaC_in_WT_line_2	Control	96	1.14392663981342	3.78068527863565	2.63675863882223	0.274662358210649
159	C2	Exp11_SPIRO2	ATG8FdeltaC_in_WT_line_2	Control	96	1.3604420826674	4.85755571353734	3.49711363086994	0.364282669882285
160	C2	Exp11_SPIRO2	ATG8FdeltaC_in_WT_line_2	Control	96	1.37876237053594	5.03034967028278	3.65158729974684	0.380373677056962
161	B	Exp11_SPIRO2	atg8s_KO	Control	96	1.0098652464938	3.24091200429741	2.23104675780361	0.232400703937876
162	B	Exp11_SPIRO2	atg8s_KO	Control	96	0.761611059965774	3.35115658573552	2.58954552576975	0.269744325601016
163	B	Exp11_SPIRO2	atg8s_KO	Control	96	0.691770518931703	3.01004999359714	2.31827947466544	0.24148744527765
164	B	Exp11_SPIRO2	atg8s_KO	Control	96	0.494441893619251	2.40897831021926	1.91453641660001	0.199430876729168
165	B	Exp11_SPIRO2	atg8s_KO	Control	96	0.827118952634852	2.87816767858598	2.05104872595113	0.213650908953243
166	B	Exp11_SPIRO2	atg8s_KO	Control	96	0.836502106050351	2.98443854000186	2.14793643395151	0.223743378536616
167	B	Exp11_SPIRO2	atg8s_KO	Control	96	0.806558004090076	3.29891847588448	2.4923604717944	0.259620882478584
168	B	Exp11_SPIRO2	atg8s_KO	Control	96	0.882823181177895	3.58781246642375	2.70498928524586	0.28176971721311
169	B	Exp11_SPIRO2	atg8s_KO	Control	96	0.492349905930498	2.65738116973478	2.16503126380428	0.225524089979613
170	B	Exp11_SPIRO2	atg8s_KO	Control	96	0.471999212740987	2.64034792224978	2.16834870950879	0.225869657240499
171	B	Exp11_SPIRO2	atg8s_KO	Control	96	0.928846910330463	3.80483551060798	2.87598860027752	0.299582145862242
172	B	Exp11_SPIRO2	atg8s_KO	Control	96	0.548115716841318	2.77981874896265	2.23170303212133	0.232469065845972
173	B	Exp11_SPIRO2	atg8s_KO	Control	96	0.661467488628672	2.9077528522035	2.24628536357483	0.233988058705711
174	B	Exp11_SPIRO2	atg8s_KO	Control	96	0.611321366466377	2.63242599045723	2.02110462399085	0.210531731665714
175	B	Exp11_SPIRO2	atg8s_KO	Control	96	0.873798956105148	3.32736528210595	2.4535663260008	0.255579825625084
176	B	Exp11_SPIRO2	atg8s_KO	Control	96	0.777121503460045	3.92201232943008	3.14489082597004	0.327592794371879
177	D	Exp11_SPIRO2	ATG8FdeltaC_in_atg8s_KO_line_1	Control	96	1.01694615686529	3.21544922368962	2.19850306682433	0.229010736127534
178	D	Exp11_SPIRO2	ATG8FdeltaC_in_atg8s_KO_line_1	Control	96	0.96470804701424	2.89801077044525	1.93330272343101	0.201385700357397
179	D	Exp11_SPIRO2	ATG8FdeltaC_in_atg8s_KO_line_1	Control	96	0.934046088368454	3.08416160062843	2.15011551225998	0.223970365860414
180	D	Exp11_SPIRO2	ATG8FdeltaC_in_atg8s_KO_line_1	Control	96	1.16442600599042	4.13577951027758	2.97135350428716	0.309515990029912
181	D	Exp11_SPIRO2	ATG8FdeltaC_in_atg8s_KO_line_1	Control	96	1.10041540906014	3.62274549106676	2.52233008200662	0.262742716875689
182	D	Exp11_SPIRO2	ATG8FdeltaC_in_atg8s_KO_line_1	Control	96	1.26086769502832	3.63087767821457	2.37000998318625	0.246876039915234
183	D	Exp11_SPIRO2	ATG8FdeltaC_in_atg8s_KO_line_1	Control	96	0.803091885398077	2.8898530750455	2.08676118964742	0.21737095725494
184	D	Exp11_SPIRO2	ATG8FdeltaC_in_atg8s_KO_line_1	Control	96	1.15504285257492	3.84589582532975	2.69085297275483	0.280297184661961
185	D2	Exp11_SPIRO2	ATG8FdeltaC_in_atg8s_KO_line_2	Control	96	0.909660092788929	2.94534704823328	2.03568695544435	0.212050724525453
186	D2	Exp11_SPIRO2	ATG8FdeltaC_in_atg8s_KO_line_2	Control	96	1.11484906752614	3.33507695854323	2.22022789101709	0.231273738647614
187	D2	Exp11_SPIRO2	ATG8FdeltaC_in_atg8s_KO_line_2	Control	96	0.99602627997776	3.11198820664801	2.11596192667025	0.220412700694818
188	D2	Exp11_SPIRO2	ATG8FdeltaC_in_atg8s_KO_line_2	Control	96	1.07862900249961	3.27692181396868	2.19829281146907	0.228988834528028
189	D2	Exp11_SPIRO2	ATG8FdeltaC_in_atg8s_KO_line_2	Control	96	1.10684004511389	3.47535273256133	2.36851268744744	0.246720071609108
190	D2	Exp11_SPIRO2	ATG8FdeltaC_in_atg8s_KO_line_2	Control	96	1.13642521873141	3.75836576249294	2.62194054376153	0.273118806641826
191	D2	Exp11_SPIRO2	ATG8FdeltaC_in_atg8s_KO_line_2	Control	96	0.778854562806041	3.06683100716844	2.2879764443624	0.238330879621083
192	D2	Exp11_SPIRO2	ATG8FdeltaC_in_atg8s_KO_line_2	Control	96	1.01521309751929	3.31878707599568	2.30357397847639	0.239955622757957
193	A -N	Exp11_SPIRO2	WT	no_N	239	1.07011237875711	7.03359059123147	5.96347821247436	0.249517916839931
194	A -N	Exp11_SPIRO2	WT	no_N	239	0.792483273966825	6.63602583974868	5.84354256578186	0.244499688944847
195	A -N	Exp11_SPIRO2	WT	no_N	239	0.928995583317951	8.29338150123152	7.36438591791357	0.308133302004752
196	A -N	Exp11_SPIRO2	WT	no_N	239	1.06571814802434	6.33099063964935	5.26527249162501	0.220304288352511
197	A -N	Exp11_SPIRO2	WT	no_N	239	0.97639344347376	5.87052815038038	4.89413470690662	0.204775510749231
198	A -N	Exp11_SPIRO2	WT	no_N	239	0.78758144190381	5.26491356328224	4.47733212137843	0.187336072024202
199	A -N	Exp11_SPIRO2	WT	no_N	239	1.03454858804831	5.81246009642554	4.77791150837723	0.199912615413273
200	A -N	Exp11_SPIRO2	WT	no_N	239	0.901502397389183	4.9400097630717	4.03850736568252	0.168975203585043
201	A -N	Exp11_SPIRO2	WT	no_N	239	1.06571814802434	7.39334032546531	6.32762217744097	0.264754066001714
202	A -N	Exp11_SPIRO2	WT	no_N	239	0.712541722831744	6.59437083307695	5.8818291102452	0.246101636411933
203	A -N	Exp11_SPIRO2	WT	no_N	239	0.785130525872302	4.32778579281648	3.54265526694418	0.148228253847037
204	A -N	Exp11_SPIRO2	WT	no_N	239	0.961390601309734	4.0202741684337	3.05888356712396	0.12798676013071
205	A -N	Exp11_SPIRO2	WT	no_N	239	0.895375107310414	4.82112539315553	3.92575028584512	0.164257334135779
206	A -N	Exp11_SPIRO2	WT	no_N	239	1.03750710541006	4.47240478106348	3.43489767565342	0.143719568018972
207	A -N	Exp11_SPIRO2	WT	no_N	239	0.868389522711889	3.56761044622173	2.69922092350984	0.112938113954387
208	A -N	Exp11_SPIRO2	WT	no_N	239	1.08101833616334	6.84429649658319	5.76327816041985	0.241141345624262
209	C -N	Exp11_SPIRO2	ATG8FdeltaC_in_WT_line_1	no_N	239	0.846244187808606	7.92373044638804	7.07748625857944	0.296129132158135
210	C -N	Exp11_SPIRO2	ATG8FdeltaC_in_WT_line_1	no_N	239	0.892775518291416	6.05162847551306	5.15885295722165	0.21585158816827
211	C -N	Exp11_SPIRO2	ATG8FdeltaC_in_WT_line_1	no_N	239	1.37054309276842	8.62470993749582	7.2541668447274	0.303521625302402
212	C -N	Exp11_SPIRO2	ATG8FdeltaC_in_WT_line_1	no_N	239	1.11066509214864	8.26325265216793	7.15258756001929	0.299271446025912
213	C -N	Exp11_SPIRO2	ATG8FdeltaC_in_WT_line_1	no_N	239	0.704025099089241	6.1738918735015	5.46986677441225	0.228864718594655
214	C -N	Exp11_SPIRO2	ATG8FdeltaC_in_WT_line_1	no_N	239	0.928339309000218	9.29165900774943	8.36331969874922	0.349929694508335
215	C -N	Exp11_SPIRO2	ATG8FdeltaC_in_WT_line_1	no_N	239	0.786207310900567	5.3378973687814	4.55169005788084	0.19044728275652
216	C -N	Exp11_SPIRO2	ATG8FdeltaC_in_WT_line_1	no_N	239	0.674527016091435	5.87507105410065	5.20054403800921	0.217595984853942
217	C2 -N	Exp11_SPIRO2	ATG8FdeltaC_in_WT_line_2	no_N	239	1.21831008456775	8.257161436205	7.03885135163725	0.294512608855115
218	C2 -N	Exp11_SPIRO2	ATG8FdeltaC_in_WT_line_2	no_N	239	0.904250659395669	5.87988579554395	4.97563513614828	0.208185570550137
219	C2 -N	Exp11_SPIRO2	ATG8FdeltaC_in_WT_line_2	no_N	239	1.0728606407636	6.49904200318315	5.42618136241955	0.227036877088684
220	C2 -N	Exp11_SPIRO2	ATG8FdeltaC_in_WT_line_2	no_N	239	0.574383444754332	4.64224022044717	4.06785677569284	0.170203212372085
221	C2 -N	Exp11_SPIRO2	ATG8FdeltaC_in_WT_line_2	no_N	239	0.942055110780712	6.32553018975221	5.3834750789715	0.225250003304247
222	C2 -N	Exp11_SPIRO2	ATG8FdeltaC_in_WT_line_2	no_N	239	1.06037029699885	6.31951549854508	5.25914520154623	0.220047916382688
223	C2 -N	Exp11_SPIRO2	ATG8FdeltaC_in_WT_line_2	no_N	239	1.15821162529194	6.38807956505954	5.2298679397676	0.218822926350109
224	C2 -N	Exp11_SPIRO2	ATG8FdeltaC_in_WT_line_2	no_N	239	0.778346961475797	4.70027220028616	3.92192523881037	0.164097290326794
225	B -N	Exp11_SPIRO2	atg8s_KO	no_N	239	0.612757079837396	2.40377913218125	1.79102205234386	0.0749381611859355
226	B -N	Exp11_SPIRO2	atg8s_KO	no_N	239	0.602953415711365	4.83532328801434	4.23236987230298	0.17708660553569
227	B -N	Exp11_SPIRO2	atg8s_KO	no_N	239	0.914351669496679	4.03441048092472	3.12005881142804	0.1305463937836
228	B -N	Exp11_SPIRO2	atg8s_KO	no_N	239	1.01326978281802	6.79937506071083	5.78610527789281	0.242096455141959
229	B -N	Exp11_SPIRO2	atg8s_KO	no_N	239	0.952156120881722	3.13030849451654	2.17815237363482	0.0911360825788627
230	B -N	Exp11_SPIRO2	atg8s_KO	no_N	239	0.980726091838754	4.40785050868711	3.42712441684835	0.143394327064785
231	B -N	Exp11_SPIRO2	atg8s_KO	no_N	239	0.707639890768727	3.34726995633298	2.63963006556426	0.110444772617751
232	B -N	Exp11_SPIRO2	atg8s_KO	no_N	239	0.871855641403886	5.05264367817355	4.18078803676966	0.174928369739316
233	B -N	Exp11_SPIRO2	atg8s_KO	no_N	239	0.577341962116084	2.47152768552658	1.89418572341049	0.0792546327786817
234	B -N	Exp11_SPIRO2	atg8s_KO	no_N	239	0.724524465266242	2.77049717791493	2.04597271264868	0.0856055528304889
235	B -N	Exp11_SPIRO2	atg8s_KO	no_N	239	0.636214963376147	3.2908223628525	2.65460739947635	0.111071439308634
236	B -N	Exp11_SPIRO2	atg8s_KO	no_N	239	0.670553296069194	2.68603823131152	2.01548493524233	0.0843299136084656
237	B -N	Exp11_SPIRO2	atg8s_KO	no_N	239	0.679787776497205	4.09695985623205	3.41717207973484	0.142977911285977
238	B -N	Exp11_SPIRO2	atg8s_KO	no_N	239	0.613982537853149	4.22092023945065	3.6069377015975	0.150917895464331
239	B -N	Exp11_SPIRO2	atg8s_KO	no_N	239	1.06123682667185	3.55966300617725	2.4984261795054	0.104536660230351
240	B -N	Exp11_SPIRO2	atg8s_KO	no_N	239	0.998390105389554	4.44816745847145	3.44977735308189	0.144342148664514
241	D -N	Exp11_SPIRO2	ATG8FdeltaC_in_atg8s_KO_line_1	no_N	239	0.955683821941496	5.00976321348605	4.05407939154456	0.169626752784291
242	D -N	Exp11_SPIRO2	ATG8FdeltaC_in_atg8s_KO_line_1	no_N	239	1.05821672694232	6.49063797831231	5.43242125136999	0.227297960308368
243	D -N	Exp11_SPIRO2	ATG8FdeltaC_in_atg8s_KO_line_1	no_N	239	1.20330724240373	8.07522008965126	6.87191284724753	0.287527734194458
244	D -N	Exp11_SPIRO2	ATG8FdeltaC_in_atg8s_KO_line_1	no_N	239	1.23172854037327	7.10764061589497	5.8759120755217	0.24585406173731
245	D -N	Exp11_SPIRO2	ATG8FdeltaC_in_atg8s_KO_line_1	no_N	239	1.30647091347036	6.98944859441239	5.68297768094203	0.237781492926445
246	D -N	Exp11_SPIRO2	ATG8FdeltaC_in_atg8s_KO_line_1	no_N	239	1.07719328912859	7.00986086996967	5.93266758084108	0.248228769072848
247	D -N	Exp11_SPIRO2	ATG8FdeltaC_in_atg8s_KO_line_1	no_N	239	0.867164064696137	7.0621605621885	6.19499649749236	0.259204874372065
248	D -N	Exp11_SPIRO2	ATG8FdeltaC_in_atg8s_KO_line_1	no_N	239	0.70489162876224	6.88429059214061	6.17939896337837	0.25855225788194
249	D2 -N	Exp11_SPIRO2	ATG8FdeltaC_in_atg8s_KO_line_2	no_N	239	1.00388662940252	4.70242577034269	3.69853914094017	0.154750591671137
250	D2 -N	Exp11_SPIRO2	ATG8FdeltaC_in_atg8s_KO_line_2	no_N	239	1.08418710888036	5.1020464353984	4.01785932651804	0.168111268891968
251	D2 -N	Exp11_SPIRO2	ATG8FdeltaC_in_atg8s_KO_line_2	no_N	239	1.05893458362783	7.38858716638977	6.32965258276194	0.264839020199244
252	D2 -N	Exp11_SPIRO2	ATG8FdeltaC_in_atg8s_KO_line_2	no_N	239	1.05510953659308	6.66128893086511	5.60617939427203	0.234568175492553
253	D2 -N	Exp11_SPIRO2	ATG8FdeltaC_in_atg8s_KO_line_2	no_N	239	0.920478959575451	4.75630984892003	3.83583088934458	0.160495016290568
254	D2 -N	Exp11_SPIRO2	ATG8FdeltaC_in_atg8s_KO_line_2	no_N	239	1.21427478217774	8.0567256205433	6.84245083836556	0.286295014157555
255	D2 -N	Exp11_SPIRO2	ATG8FdeltaC_in_atg8s_KO_line_2	no_N	239	0.920837887918205	5.16121678263342	4.24037889471521	0.17742171107595
256	D2 -N	Exp11_SPIRO2	ATG8FdeltaC_in_atg8s_KO_line_2	no_N	239	0.993785619301518	4.33185716932234	3.33807155002082	0.139668265691248
257	A	Exp11_SPIRO3	WT	Control	96	0.949601042239081	4.69365352021667	3.74405247797759	0.390005466455999
258	A	Exp11_SPIRO3	WT	Control	96	1.15500837469249	5.19024660414822	4.03523822945573	0.420337315568305
259	A	Exp11_SPIRO3	WT	Control	96	0.978305854588327	4.87670661124521	3.89840075665689	0.406083412151759
260	A	Exp11_SPIRO3	WT	Control	96	0.966079913984891	4.05597003234392	3.08989011835902	0.321863553995732
261	A	Exp11_SPIRO3	WT	Control	96	0.768923957437208	3.17401232733437	2.40508836989716	0.250530038530954
262	A	Exp11_SPIRO3	WT	Control	96	1.04010759365152	5.46302879883357	4.42292120518205	0.46072095887313
263	A	Exp11_SPIRO3	WT	Control	96	0.560410931132772	3.56648108702673	3.00607015589396	0.313132307905621
264	A	Exp11_SPIRO3	WT	Control	96	0.863683439992019	7.98746771571475	7.12378427572273	0.742060862054451
265	A	Exp11_SPIRO3	WT	Control	96	0.834839444420444	3.33158160302137	2.49674215860093	0.260077308187596
266	A	Exp11_SPIRO3	WT	Control	96	0.712047185562395	6.2886326933449	5.5765855077825	0.580894323727344
267	A	Exp11_SPIRO3	WT	Control	96	0.786074865229028	4.01355602407687	3.22748115884784	0.33619595404665
268	A	Exp11_SPIRO3	WT	Control	96	0.878818239645809	4.76200266500491	3.88318442535911	0.404498377641574
269	A	Exp11_SPIRO3	WT	Control	96	0.866928317065377	4.03632781516871	3.16939949810333	0.330145781052431
270	A	Exp11_SPIRO3	WT	Control	96	0.979117073856668	4.46015575988167	3.481038686025	0.362608196460937
271	A	Exp11_SPIRO3	WT	Control	96	0.942103234023354	3.92858882432047	2.98648559029712	0.311092248989283
272	A	Exp11_SPIRO3	WT	Control	96	0.937514284857975	4.48791016974026	3.55039588488228	0.369832904675238
273	C	Exp11_SPIRO3	ATG8FdeltaC_in_WT_line_1	Control	96	1.32169789713191	4.16812501762249	2.84642712049058	0.296502825051102
274	C	Exp11_SPIRO3	ATG8FdeltaC_in_WT_line_1	Control	96	1.2181541858477	4.14020754447593	2.92205335862823	0.304380558190441
275	C	Exp11_SPIRO3	ATG8FdeltaC_in_WT_line_1	Control	96	1.01613091368998	3.93183370139383	2.91570278770385	0.303719040385818
276	C	Exp11_SPIRO3	ATG8FdeltaC_in_WT_line_1	Control	96	0.96689113325323	3.98546559619528	3.01857446294205	0.314434839889797
277	C	Exp11_SPIRO3	ATG8FdeltaC_in_WT_line_1	Control	96	1.03112653012144	4.66150699599339	3.63038046587195	0.378164631861661
278	C	Exp11_SPIRO3	ATG8FdeltaC_in_WT_line_1	Control	96	1.23807476946754	4.47867461983115	3.24059985036361	0.337562484412876
279	C	Exp11_SPIRO3	ATG8FdeltaC_in_WT_line_1	Control	96	0.946634531610386	4.06827750459132	3.12164297298093	0.325171143018847
280	C	Exp11_SPIRO3	ATG8FdeltaC_in_WT_line_1	Control	96	1.0229566858597	4.4459137111402	3.4229570252805	0.356558023466719
281	C2	Exp11_SPIRO3	ATG8FdeltaC_in_WT_line_2	Control	96	0.8928634535866	5.6598726174239	4.7670091638373	0.496563454566385
282	C2	Exp11_SPIRO3	ATG8FdeltaC_in_WT_line_2	Control	96	0.96426064064754	3.9437475040399	2.97948686339236	0.310363214936704
283	C2	Exp11_SPIRO3	ATG8FdeltaC_in_WT_line_2	Control	96	1.03045449407543	4.81065194103965	3.78019744696422	0.393770567392106
284	C2	Exp11_SPIRO3	ATG8FdeltaC_in_WT_line_2	Control	96	1.0692876072461	4.67602741117952	3.60673980393342	0.375702062909731
285	C2	Exp11_SPIRO3	ATG8FdeltaC_in_WT_line_2	Control	96	0.920085010621501	3.59906904098265	2.67898403036114	0.279060836495953
286	C2	Exp11_SPIRO3	ATG8FdeltaC_in_WT_line_2	Control	96	1.01971180878634	4.51255888574782	3.49284707696148	0.363838237183487
287	C2	Exp11_SPIRO3	ATG8FdeltaC_in_WT_line_2	Control	96	1.17694506645036	4.92208713014094	3.74514206369058	0.390118964967769
288	C2	Exp11_SPIRO3	ATG8FdeltaC_in_WT_line_2	Control	96	1.10028689417803	3.75926880927537	2.65898191509734	0.27697728282264
289	B	Exp11_SPIRO3	atg8s_KO	Control	96	0.519955379425424	2.73309112640794	2.21313574698252	0.230534973644012
290	B	Exp11_SPIRO3	atg8s_KO	Control	96	0.977691470120662	6.27951244659251	5.30182097647185	0.552273018382484
291	B	Exp11_SPIRO3	atg8s_KO	Control	96	0.600669648039444	3.44080384918398	2.84013420114454	0.295847312619223
292	B	Exp11_SPIRO3	atg8s_KO	Control	96	0.656596017423587	2.85149127090129	2.1948952534777	0.228634922237261
293	B	Exp11_SPIRO3	atg8s_KO	Control	96	0.933794206539283	3.40863344489506	2.47483923835578	0.257795753995393
294	B	Exp11_SPIRO3	atg8s_KO	Control	96	0.873278887989763	3.30024629806644	2.42696741007668	0.252809105216321
295	B	Exp11_SPIRO3	atg8s_KO	Control	96	0.871656449453084	3.38926959416454	2.51761314471145	0.262251369240776
296	B	Exp11_SPIRO3	atg8s_KO	Control	96	0.978781055833663	3.87017114555298	2.89139008971932	0.301186467679096
297	B	Exp11_SPIRO3	atg8s_KO	Control	96	0.540826365535934	3.59208020552494	3.05125383998901	0.317838941665522
298	B	Exp11_SPIRO3	atg8s_KO	Control	96	0.574792163096566	2.57549797065527	2.0007058075587	0.208406854954032
299	B	Exp11_SPIRO3	atg8s_KO	Control	96	0.681244733431135	3.61247599039012	2.93123125695898	0.305336589266561
300	B	Exp11_SPIRO3	atg8s_KO	Control	96	0.815394062045937	3.74234850779691	2.92695444575097	0.304891088099059
301	B	Exp11_SPIRO3	atg8s_KO	Control	96	0.947642585679399	4.48995015794391	3.54230757226451	0.368990372110886
302	B	Exp11_SPIRO3	atg8s_KO	Control	96	0.566425484034152	3.46685428886188	2.90042880482773	0.302128000502888
303	B	Exp11_SPIRO3	atg8s_KO	Control	96	0.836461882957122	4.30656104889236	3.47009916593524	0.361468663118254
304	B	Exp11_SPIRO3	atg8s_KO	Control	96	0.541359218359614	2.84600957082358	2.30465035246396	0.24006774504833
305	D	Exp11_SPIRO3	ATG8FdeltaC_in_atg8s_KO_line_1	Control	96	0.749929896242393	2.51227062785607	1.76234073161368	0.183577159543092
306	D	Exp11_SPIRO3	ATG8FdeltaC_in_atg8s_KO_line_1	Control	96	0.964457475448211	3.11618515296888	2.15172767752066	0.224138299741736
307	D	Exp11_SPIRO3	ATG8FdeltaC_in_atg8s_KO_line_1	Control	96	0.946020147142723	3.35589430100592	2.4098741538632	0.251028557694083
308	D	Exp11_SPIRO3	ATG8FdeltaC_in_atg8s_KO_line_1	Control	96	0.714677678168087	2.81845199576567	2.10377431759758	0.219143158083082
309	D	Exp11_SPIRO3	ATG8FdeltaC_in_atg8s_KO_line_1	Control	96	0.952231534844775	3.99606909826205	3.04383756341727	0.317066412855966
310	D	Exp11_SPIRO3	ATG8FdeltaC_in_atg8s_KO_line_1	Control	96	0.929205257373904	3.4148110610844	2.48560580371049	0.258917271219843
311	D	Exp11_SPIRO3	ATG8FdeltaC_in_atg8s_KO_line_1	Control	96	0.616476483739245	2.94306352796107	2.32658704422182	0.24235281710644
312	D	Exp11_SPIRO3	ATG8FdeltaC_in_atg8s_KO_line_1	Control	96	0.738121505305948	1.722163546351	0.984042041045047	0.102504379275526
313	D2	Exp11_SPIRO3	ATG8FdeltaC_in_atg8s_KO_line_2	Control	96	1.23605866132951	4.09882547034357	2.86276680901406	0.298204875938964
314	D2	Exp11_SPIRO3	ATG8FdeltaC_in_atg8s_KO_line_2	Control	96	0.915356878233791	3.03197152090248	2.11661464266869	0.220480691944655
315	D2	Exp11_SPIRO3	ATG8FdeltaC_in_atg8s_KO_line_2	Control	96	0.854366358438936	2.81615752118299	1.96179116274405	0.204353246119172
316	D2	Exp11_SPIRO3	ATG8FdeltaC_in_atg8s_KO_line_2	Control	96	1.07211493465247	3.38093668661483	2.30882175196236	0.240502265829413
317	D2	Exp11_SPIRO3	ATG8FdeltaC_in_atg8s_KO_line_2	Control	96	0.865977914574708	3.11408751318687	2.24810959861216	0.234178083188767
318	D2	Exp11_SPIRO3	ATG8FdeltaC_in_atg8s_KO_line_2	Control	96	1.14737138325443	4.63976713903619	3.49239575578176	0.3637912245606
319	D2	Exp11_SPIRO3	ATG8FdeltaC_in_atg8s_KO_line_2	Control	96	0.908195088041065	3.1874431568075	2.27924806876644	0.237421673829837
320	D2	Exp11_SPIRO3	ATG8FdeltaC_in_atg8s_KO_line_2	Control	96	1.05801206913333	3.78453190975058	2.72651984061726	0.284012483397631
321	A -N	Exp11_SPIRO3	WT	no_N	239	0.906572649504384	4.73559232723836	3.82901967773397	0.16021002835707
322	A -N	Exp11_SPIRO3	WT	no_N	239	0.95013389506276	7.04785579107474	6.09772189601198	0.255134807364518
323	A -N	Exp11_SPIRO3	WT	no_N	239	0.780338678772305	5.12380815578836	4.34346947701606	0.181735124561341
324	A -N	Exp11_SPIRO3	WT	no_N	239	0.885701663393873	6.90965036611825	6.02394870272437	0.252048062875497
325	A -N	Exp11_SPIRO3	WT	no_N	239	0.720553047847139	6.19634064010781	5.47578759226067	0.229112451559024
326	A -N	Exp11_SPIRO3	WT	no_N	239	1.05395597279163	4.85482757106568	3.80087159827405	0.159032284446613
327	A -N	Exp11_SPIRO3	WT	no_N	239	0.580470697974942	4.59663333459186	4.01616263661691	0.168040277682716
328	A -N	Exp11_SPIRO3	WT	no_N	239	0.974528124691291	4.14907330484932	3.17454518015803	0.132826158165608
329	A -N	Exp11_SPIRO3	WT	no_N	239	0.704688560568997	3.39100733585789	2.68631877528889	0.11239827511669
330	A -N	Exp11_SPIRO3	WT	no_N	239	0.885980029838534	3.38594318544718	2.49996315560865	0.104600968853918
331	A -N	Exp11_SPIRO3	WT	no_N	239	0.788172505011038	3.83092048271531	3.04274797770427	0.127311630866287
332	A -N	Exp11_SPIRO3	WT	no_N	239	0.766490299632191	3.092822857475	2.32633255784281	0.0973360902863101
333	A -N	Exp11_SPIRO3	WT	no_N	239	0.669633177295364	3.94190435063691	3.27227117334155	0.136915111855295
334	A -N	Exp11_SPIRO3	WT	no_N	239	0.645656497333825	3.75224620230495	3.10658970497112	0.12998283284398
335	A -N	Exp11_SPIRO3	WT	no_N	239	0.816066098091944	4.1713460146302	3.35527991653826	0.140388281026705
336	A -N	Exp11_SPIRO3	WT	no_N	239	0.719684177000454	3.03533170113252	2.31564752413207	0.0968890177461116
337	C -N	Exp11_SPIRO3	ATG8FdeltaC_in_WT_line_1	no_N	239	0.614239660734899	5.83210149151936	5.21786183078446	0.21832057869391
338	C -N	Exp11_SPIRO3	ATG8FdeltaC_in_WT_line_1	no_N	239	1.22679923135477	6.63113198497616	5.40433275362139	0.226122709356544
339	C -N	Exp11_SPIRO3	ATG8FdeltaC_in_WT_line_1	no_N	239	0.867936371134392	8.43471560749989	7.5667792363655	0.316601641688933
340	C -N	Exp11_SPIRO3	ATG8FdeltaC_in_WT_line_1	no_N	239	1.21127076209964	7.06136815219185	5.85009739009221	0.244773949376243
341	C -N	Exp11_SPIRO3	ATG8FdeltaC_in_WT_line_1	no_N	239	0.775807381185272	6.85688734216346	6.08107996097818	0.254438492091137
342	C -N	Exp11_SPIRO3	ATG8FdeltaC_in_WT_line_1	no_N	239	1.14527374347241	6.76861761375537	5.62334387028296	0.235286354405145
343	C -N	Exp11_SPIRO3	ATG8FdeltaC_in_WT_line_1	no_N	239	0.821269431724987	7.10192911560883	6.28065968388384	0.262789108112295
344	C -N	Exp11_SPIRO3	ATG8FdeltaC_in_WT_line_1	no_N	239	0.663282606370979	5.78988431805298	5.12660171168201	0.214502163668703
345	C2 -N	Exp11_SPIRO3	ATG8FdeltaC_in_WT_line_2	no_N	239	1.11757698519218	7.10156921752018	5.983992232328	0.25037624403046
346	C2 -N	Exp11_SPIRO3	ATG8FdeltaC_in_WT_line_2	no_N	239	1.20416662348525	6.6726771223965	5.46851049891125	0.228807970665743
347	C2 -N	Exp11_SPIRO3	ATG8FdeltaC_in_WT_line_2	no_N	239	0.846868550223208	4.97336689878136	4.12649834855815	0.172656834667705
348	C2 -N	Exp11_SPIRO3	ATG8FdeltaC_in_WT_line_2	no_N	239	1.24767021746528	7.2995363933362	6.05186617587092	0.253216157986231
349	C2 -N	Exp11_SPIRO3	ATG8FdeltaC_in_WT_line_2	no_N	239	0.688545706846193	5.36219711179901	4.67365140495282	0.195550267989658
350	C2 -N	Exp11_SPIRO3	ATG8FdeltaC_in_WT_line_2	no_N	239	1.32088667786358	9.88450052021397	8.56361384235039	0.358310202608803
351	C2 -N	Exp11_SPIRO3	ATG8FdeltaC_in_WT_line_2	no_N	239	0.849974244074232	5.7747495183992	4.92477527432497	0.206057542858785
352	C2 -N	Exp11_SPIRO3	ATG8FdeltaC_in_WT_line_2	no_N	239	1.175125793113	7.96903038740924	6.79390459429624	0.284263790556328
353	B -N	Exp11_SPIRO3	atg8s_KO	no_N	239	0.753592322982744	3.33253200551205	2.5789396825293	0.107905426047251
354	B -N	Exp11_SPIRO3	atg8s_KO	no_N	239	0.543932059386963	2.58562627147669	2.04169421208973	0.0854265360706999
355	B -N	Exp11_SPIRO3	atg8s_KO	no_N	239	0.904614192944702	4.41049842977792	3.50588423683322	0.146689717022311
356	B -N	Exp11_SPIRO3	atg8s_KO	no_N	239	0.624310309977979	3.81159040349749	3.18728009351951	0.13335899972885
357	B -N	Exp11_SPIRO3	atg8s_KO	no_N	239	0.887799303175889	4.14317405510464	3.25537475192875	0.136208148616266
358	B -N	Exp11_SPIRO3	atg8s_KO	no_N	239	0.67327172397007	4.3698460432699	3.69657431929983	0.154668381560663
359	B -N	Exp11_SPIRO3	atg8s_KO	no_N	239	0.700435629426624	3.8986552430359	3.19821961360928	0.133816720234698
360	B -N	Exp11_SPIRO3	atg8s_KO	no_N	239	1.07043484453744	5.01217613188638	3.94174128734894	0.164926413696608
361	B -N	Exp11_SPIRO3	atg8s_KO	no_N	239	0.829578459209057	3.09531416685837	2.26573570764931	0.0948006572238205
362	B -N	Exp11_SPIRO3	atg8s_KO	no_N	239	0.656259999400582	2.61183977444258	1.955579775042	0.0818234215498744
363	B -N	Exp11_SPIRO3	atg8s_KO	no_N	239	0.779724294304641	3.97436301281755	3.19463871851291	0.133666891987988
364	B -N	Exp11_SPIRO3	atg8s_KO	no_N	239	0.863208238746684	4.53681393215398	3.6736056934073	0.15370735118859
365	B -N	Exp11_SPIRO3	atg8s_KO	no_N	239	0.589115743482016	3.35393584444623	2.76482010096421	0.115682849412729
366	B -N	Exp11_SPIRO3	atg8s_KO	no_N	239	0.743046472494329	2.1484828004473	1.40543632795297	0.0588048672783671
367	B -N	Exp11_SPIRO3	atg8s_KO	no_N	239	0.724609144188837	2.44999368754755	1.72538454335871	0.0721918218978539
368	B -N	Exp11_SPIRO3	atg8s_KO	no_N	239	0.965268694716552	2.64390476702186	1.67863607230531	0.0702358189249084
369	D -N	Exp11_SPIRO3	ATG8FdeltaC_in_WT_line_1	no_N	239	1.2644851072341	9.14611463708192	7.88162952984782	0.329775294135892
370	D -N	Exp11_SPIRO3	ATG8FdeltaC_in_WT_line_1	no_N	239	1.11035754342111	8.16730970118261	7.0569521577615	0.295269964759895
371	D -N	Exp11_SPIRO3	ATG8FdeltaC_in_WT_line_1	no_N	239	1.09536192698965	6.03754259548545	4.9421806684958	0.206785802029113
372	D -N	Exp11_SPIRO3	ATG8FdeltaC_in_WT_line_1	no_N	239	0.997218384139157	5.33511473798645	4.33789635384729	0.181501939491519
373	D -N	Exp11_SPIRO3	ATG8FdeltaC_in_WT_line_1	no_N	239	0.983984389466702	7.3576180540807	6.37363366461399	0.266679232829037
374	D -N	Exp11_SPIRO3	ATG8FdeltaC_in_WT_line_1	no_N	239	1.09421468969831	6.78939717677483	5.69518248707652	0.238292154270984
375	D -N	Exp11_SPIRO3	ATG8FdeltaC_in_WT_line_1	no_N	239	0.87361490601277	6.0824717932015	5.20885688718873	0.217943802811244
376	D -N	Exp11_SPIRO3	ATG8FdeltaC_in_WT_line_1	no_N	239	0.772840870556575	4.04430082462977	3.2714599540732	0.136881169626494
377	D2 -N	Exp11_SPIRO3	ATG8FdeltaC_in_atg8s_KO_line_2	no_N	239	1.16614472958293	7.18849487383626	6.02235014425333	0.251981177583821
378	D2 -N	Exp11_SPIRO3	ATG8FdeltaC_in_atg8s_KO_line_2	no_N	239	0.66098813178829	2.80029303390484	2.13930490211655	0.0895106653605252
379	D2 -N	Exp11_SPIRO3	ATG8FdeltaC_in_atg8s_KO_line_2	no_N	239	0.882259951519844	2.53308396238824	1.65082401086839	0.0690721343459578
380	D2 -N	Exp11_SPIRO3	ATG8FdeltaC_in_atg8s_KO_line_2	no_N	239	1.1012372966687	4.80550625898494	3.70426896231624	0.154990333151307
381	D2 -N	Exp11_SPIRO3	ATG8FdeltaC_in_atg8s_KO_line_2	no_N	239	1.01106676327927	4.15696478266641	3.14589801938714	0.131627532191931
382	D2 -N	Exp11_SPIRO3	ATG8FdeltaC_in_atg8s_KO_line_2	no_N	239	0.924001923740863	5.07137125840951	4.14736933466865	0.173530097684881
383	D2 -N	Exp11_SPIRO3	ATG8FdeltaC_in_atg8s_KO_line_2	no_N	239	1.02930725678409	5.59448998326433	4.56518272648024	0.191011829559843
384	D2 -N	Exp11_SPIRO3	ATG8FdeltaC_in_atg8s_KO_line_2	no_N	239	1.10238453396005	4.55782410148684	3.45543956752679	0.144579061402794
385	A	Exp7	WT	Control	70	1.18138420943955	3.84045368644927	2.65906947700972	0.379867068144246
386	A	Exp7	WT	Control	70	1.01201191520392	3.41734459025355	2.40533267504963	0.343618953578518
387	A	Exp7	WT	Control	70	0.905297315272716	4.27765026317691	3.3723529479042	0.481764706843457
388	A	Exp7	WT	Control	70	1.24673574472062	4.13027624029722	2.8835404955766	0.411934356510942
389	A	Exp7	WT	Control	70	0.951902332908227	3.76762854724802	2.81572621433979	0.402246602048541
390	A	Exp7	WT	Control	70	0.946102467189148	3.4545461676088	2.50844370041965	0.35834910005995
391	A	Exp7	WT	Control	70	0.885495335074697	2.44317753119156	1.55768219611687	0.222526028016695
392	A	Exp7	WT	Control	70	0.855792364777667	3.36373851537857	2.5079461506009	0.358278021514414
393	A	Exp7	WT	Control	70	0.839945779991643	4.31971696952868	3.47977118953704	0.497110169933863
394	A	Exp7	WT	Control	70	1.08987291550767	3.43770448318526	2.34783156767759	0.335404509668227
395	A	Exp7	WT	Control	70	1.18478169211784	3.56337169264493	2.37859000052709	0.33979857150387
396	A	Exp7	WT	Control	70	0.815690854562872	3.01415820008574	2.19846734552287	0.314066763646124
397	C	Exp7	atg8s_KO	Control	70	0.741081607969479	2.79018473133763	2.04910312336815	0.292729017624022
398	C	Exp7	atg8s_KO	Control	70	1.20783542602622	3.39323539379272	2.1853999677665	0.312199995395214
399	C	Exp7	atg8s_KO	Control	70	1.30069364044642	3.57045811593739	2.26976447549097	0.324252067927282
400	C	Exp7	atg8s_KO	Control	70	1.01300701484143	3.07760490214479	2.06459788730336	0.294942555329051
401	C	Exp7	atg8s_KO	Control	70	0.827994227702667	2.73197998226397	1.9039857545613	0.271997964937329
402	C	Exp7	atg8s_KO	Control	70	0.925657208204438	1.84592673445557	0.92026952625113	0.131467075178733
403	C	Exp7	atg8s_KO	Control	70	0.982806494725649	3.19105410451763	2.20824760979199	0.315463944255998
404	C	Exp7	atg8s_KO	Control	70	0.899351720585701	2.87038775176722	1.97103603118152	0.281576575883074
405	C	Exp7	atg8s_KO	Control	70	0.844896275041148	3.6309195190839	2.78602324404275	0.398003320577536
406	C	Exp7	atg8s_KO	Control	70	0.845891374678654	2.94183061070324	2.09593923602459	0.299419890860655
407	C	Exp7	atg8s_KO	Control	70	1.16427607021818	3.45844120010585	2.29416512988767	0.327737875698239
408	C	Exp7	atg8s_KO	Control	70	1.18138420943955	3.49330075733526	2.31191654789571	0.33027379255653
409	D	Exp7	ATG8FdeltaC_in_WT_line_1	Control	70	1.35160587434474	3.51239909583165	2.16079322148691	0.308684745926701
410	D	Exp7	ATG8FdeltaC_in_WT_line_1	Control	70	0.907553969345566	2.33347763234783	1.42592366300226	0.203703380428895
411	D	Exp7	ATG8FdeltaC_in_WT_line_1	Control	70	0.886259339691284	3.15616954415018	2.26991020445889	0.32427288635127
412	D	Exp7	ATG8FdeltaC_in_WT_line_1	Control	70	1.14128269922475	3.36318060264487	2.22189790342012	0.317413986202874
413	D	Exp7	ATG8FdeltaC_in_WT_line_1	Control	70	1.60018608937245	4.06606553362158	2.46587944424913	0.35226849203559
414	D	Exp7	ATG8FdeltaC_in_WT_line_1	Control	70	1.02241045512168	3.61855578302916	2.59614532790748	0.370877903986783
415	D	Exp7	ATG8FdeltaC_in_WT_line_1	Control	70	1.64227779886226	3.13405054696436	1.4917727481021	0.213110392586014
416	D	Exp7	ATG8FdeltaC_in_WT_line_1	Control	70	0.890094009273382	2.88857635667908	1.99848234740569	0.285497478200813
417	D	Exp7	ATG8FdeltaC_in_WT_line_1	Control	70	0.797090065885246	2.67725808192157	1.88016801603633	0.268595430862333
418	D	Exp7	ATG8FdeltaC_in_WT_line_1	Control	70	1.3148414838933	3.19846734552287	1.88362586162957	0.269089408804224
419	D	Exp7	ATG8FdeltaC_in_WT_line_1	Control	70	1.16263769179399	3.0184904194866	1.85585272769261	0.265121818241801
420	D	Exp7	ATG8FdeltaC_in_WT_line_1	Control	70	1.48816917354092	3.3494699461018	1.86130077256088	0.26590011036584
421	E	Exp7	ATG8FdeltaC_in_atg8s_KO_line_1	Control	70	1.33654829731335	3.21085608471565	1.8743077874023	0.267758255343186
422	E	Exp7	ATG8FdeltaC_in_atg8s_KO_line_1	Control	70	1.18273112992787	2.81721886379605	1.63448773386818	0.233498247695454
423	E	Exp7	ATG8FdeltaC_in_atg8s_KO_line_1	Control	70	1.09482341055718	2.89232566020819	1.79750224965101	0.25678603566443
424	E	Exp7	ATG8FdeltaC_in_atg8s_KO_line_1	Control	70	1.11102181619402	3.20341784057238	2.09239602437836	0.298913717768337
425	E	Exp7	ATG8FdeltaC_in_atg8s_KO_line_1	Control	70	1.25245024438671	2.88708370722282	1.63463346283611	0.233519066119444
426	E	Exp7	ATG8FdeltaC_in_atg8s_KO_line_1	Control	70	1.07303123108414	3.19355221025028	2.12052097916614	0.302931568452306
427	E	Exp7	ATG8FdeltaC_in_atg8s_KO_line_1	Control	70	1.4237523749824	3.4773938096343	2.0536414346519	0.293377347807414
428	E	Exp7	ATG8FdeltaC_in_atg8s_KO_line_1	Control	70	0.729627605499258	2.68446523104393	1.95483762554467	0.279262517934953
429	E	Exp7	ATG8FdeltaC_in_atg8s_KO_line_1	Control	70	1.22728558537342	2.9367343866858	1.70944880131238	0.244206971616054
430	E	Exp7	ATG8FdeltaC_in_atg8s_KO_line_1	Control	70	1.55486762931032	3.76381888080395	2.20895125149363	0.31556446449909
431	E	Exp7	ATG8FdeltaC_in_atg8s_KO_line_1	Control	70	1.12042525647427	3.01913369827329	1.89870844179902	0.271244063114146
432	E	Exp7	ATG8FdeltaC_in_atg8s_KO_line_1	Control	70	0.977358449857387	2.84217743092645	1.86481898106906	0.266402711581295
433	A -N	Exp7	WT	no_N	177	0.771633948936083	3.79900525574614	3.02737130681006	0.171037926938421
434	A -N	Exp7	WT	no_N	177	1.23519637619741	8.3621208502321	7.12692447403469	0.402651100227949
435	A -N	Exp7	WT	no_N	177	1.13102988827492	4.84707791969988	3.71604803142495	0.209946216464687
436	A -N	Exp7	WT	no_N	177	0.900201091255276	8.9540693310678	8.05386823981252	0.455020804509182
437	A -N	Exp7	WT	no_N	177	1.27020166239477	8.12876894434179	6.85856728194702	0.387489676946159
438	A -N	Exp7	WT	no_N	177	1.3548576280551	7.52310980696304	6.16825217890794	0.348488823667115
439	A -N	Exp7	WT	no_N	177	1.0390210445243	5.73325189333817	4.69423084881387	0.265210782418863
440	A -N	Exp7	WT	no_N	177	1.07651407981542	5.41828968361498	4.34177560379956	0.24529805671184
441	A -N	Exp7	WT	no_N	177	1.17488070201883	4.81432928757538	3.63944858555655	0.205618564155737
442	A -N	Exp7	WT	no_N	177	1.269789478629	6.2258990152479	4.9561095366189	0.280006188509542
443	A -N	Exp7	WT	no_N	177	1.12212399781342	5.39388902921826	4.27176503140484	0.241342657141517
444	A -N	Exp7	WT	no_N	177	1.2481430281239	5.34883702395398	4.10069399583008	0.231677626883055
445	C -N	Exp7	atg8s_KO	no_N	177	0.930547340338995	4.15485798343876	3.22431064309977	0.182164443112981
446	C -N	Exp7	atg8s_KO	no_N	177	1.22798922707506	4.27771062609187	3.04972139901681	0.172300644012249
447	C -N	Exp7	atg8s_KO	no_N	177	0.899351720585702	3.60517194419887	2.70582022361316	0.15287119907419
448	C -N	Exp7	atg8s_KO	no_N	177	0.937402668610529	3.88374658745948	2.94634391884895	0.166460108409545
449	C -N	Exp7	atg8s_KO	no_N	177	0.760883588167501	2.98076628917456	2.21988270100706	0.125417101751811
450	C -N	Exp7	atg8s_KO	no_N	177	1.07918291765404	4.46008993516892	3.38090701751488	0.191011695904796
451	C -N	Exp7	atg8s_KO	no_N	177	1.15062577659006	3.73265862082757	2.58203284423751	0.145877561821328
452	C -N	Exp7	atg8s_KO	no_N	177	0.705433042985439	3.86348241721962	3.15804937423418	0.178420868600801
453	C -N	Exp7	atg8s_KO	no_N	177	0.74843448605977	3.06641735447239	2.31798286841262	0.130959484091109
454	C -N	Exp7	atg8s_KO	no_N	177	0.577363450484998	2.52250617781355	1.94514272732855	0.109895069340596
455	C -N	Exp7	atg8s_KO	no_N	177	0.699924635202227	4.48557105525613	3.7856464200539	0.213878328816605
456	C -N	Exp7	atg8s_KO	no_N	177	0.891501292676661	3.75324960878022	2.86174831610356	0.16168069582506
457	D -N	Exp7	ATG8FdeltaC_in_WT_line_1	no_N	177	1.23648293377079	7.48503385580016	6.24855092202937	0.353025475820868
458	D -N	Exp7	ATG8FdeltaC_in_WT_line_1	no_N	177	1.65054041053707	7.42816567057594	5.77762526003887	0.326419506216886
459	D -N	Exp7	ATG8FdeltaC_in_WT_line_1	no_N	177	1.19687897337475	7.46094966247737	6.26407068910262	0.353902298819357
460	D -N	Exp7	ATG8FdeltaC_in_WT_line_1	no_N	177	1.23888531681157	8.51842576671135	7.27954044989978	0.41127347174575
461	D -N	Exp7	ATG8FdeltaC_in_WT_line_1	no_N	177	1.27954473976007	9.00003106991663	7.72048633015656	0.436185668370427
462	D -N	Exp7	ATG8FdeltaC_in_WT_line_1	no_N	177	1.13322617943283	8.13709191893155	7.00386573949872	0.39569862935021
463	D -N	Exp7	ATG8FdeltaC_in_WT_line_1	no_N	177	1.22028452813394	9.76103538391401	8.54075085578007	0.482528296936727
464	D -N	Exp7	ATG8FdeltaC_in_WT_line_1	no_N	177	1.15537017975668	7.08699369592588	5.9316235161692	0.335119972664927
465	D -N	Exp7	ATG8FdeltaC_in_WT_line_1	no_N	177	1.27720271963424	7.21190725740781	5.93470453777357	0.335294041682122
466	D -N	Exp7	ATG8FdeltaC_in_WT_line_1	no_N	177	1.12827568438332	6.70982133544094	5.58154565105762	0.315341562206645
467	D -N	Exp7	ATG8FdeltaC_in_WT_line_1	no_N	177	1.20692569244169	6.38721478969159	5.1802890972499	0.292671700409599
468	D -N	Exp7	ATG8FdeltaC_in_WT_line_1	no_N	177	1.28789271748787	7.07367022001053	5.78577750252266	0.326880084888286
469	E -N	Exp7	ATG8FdeltaC_in_atg8s_KO_line_1	no_N	177	1.29093837931534	7.00620775962455	5.71526938030921	0.322896575158713
470	E -N	Exp7	ATG8FdeltaC_in_atg8s_KO_line_1	no_N	177	1.4400111435342	8.99863414315222	7.55862299961802	0.427040847436046
471	E -N	Exp7	ATG8FdeltaC_in_atg8s_KO_line_1	no_N	177	0.795537053514034	5.75796900880879	4.96243195529476	0.280363387304789
472	E -N	Exp7	ATG8FdeltaC_in_atg8s_KO_line_1	no_N	177	0.859044118488025	3.60742859827172	2.74838447978369	0.155275959309813
473	E -N	Exp7	ATG8FdeltaC_in_atg8s_KO_line_1	no_N	177	1.07021666427759	3.80368929599782	2.73347263172023	0.154433482018092
474	E -N	Exp7	ATG8FdeltaC_in_atg8s_KO_line_1	no_N	177	0.928557141063978	5.54659037113634	4.61803323007236	0.260905832207478
475	E -N	Exp7	ATG8FdeltaC_in_atg8s_KO_line_1	no_N	177	1.12777813456457	4.96665380550458	3.83887567094001	0.216885631126554
476	E -N	Exp7	ATG8FdeltaC_in_atg8s_KO_line_1	no_N	177	1.10267383846622	4.73271898374252	3.6300451452763	0.205087296343294
477	E -N	Exp7	ATG8FdeltaC_in_atg8s_KO_line_1	no_N	177	1.2774941775701	6.7509783082082	5.4734841306381	0.309236391561474
478	E -N	Exp7	ATG8FdeltaC_in_atg8s_KO_line_1	no_N	177	1.28513851359626	5.23333725939117	3.94819874579491	0.223062076033611
479	E -N	Exp7	ATG8FdeltaC_in_atg8s_KO_line_1	no_N	177	1.45995885270015	7.23241287930748	5.77245402660733	0.326127346136007
480	E -N	Exp7	ATG8FdeltaC_in_atg8s_KO_line_1	no_N	177	1.0628637861873	6.05503407155601	4.99217028536871	0.282043518947385
481	A2	Exp8	WT	Control	72	1.24901657907314	3.51914682413149	2.27013024505835	0.315295867369216
482	A2	Exp8	WT	Control	72	1.44477588343578	4.09949269325229	2.65471680981651	0.368710668030071
483	A2	Exp8	WT	Control	72	1.18629975323802	3.95165531663328	2.76535556339526	0.384077161582675
484	A2	Exp8	WT	Control	72	1.14373947784607	3.69727708520846	2.55353760736239	0.354658001022554
485	A2	Exp8	WT	Control	72	1.29083656475815	3.84570143251606	2.55486486775791	0.354842342744154
486	A2	Exp8	WT	Control	72	1.17878073858231	3.29682238923038	2.11804165064807	0.294172451478899
487	A2	Exp8	WT	Control	72	1.29983615882772	3.4421322586919	2.14229609986418	0.297541124981136
488	A2	Exp8	WT	Control	72	0.773577666325943	2.71684666496305	1.94326899863711	0.269898472032931
489	A2	Exp8	WT	Control	72	1.28800241956396	4.1480015916845	2.85999917212054	0.397222107238964
490	A2	Exp8	WT	Control	72	0.986812694955914	2.30896276653083	1.32215007157492	0.183631954385406
491	A2	Exp8	WT	Control	72	1.29336407191564	3.55911608554918	2.26575201363354	0.314687779671325
492	A2	Exp8	WT	Control	72	0.913309057600663	3.24652627334761	2.33321721574695	0.32405794663152
493	A2	Exp8	WT	Control	72	1.42036811520132	3.74510920075052	2.3247410855492	0.322880706326278
494	A2	Exp8	WT	Control	72	1.27989643421967	3.48848379482009	2.20858736060042	0.306748244527836
495	A2	Exp8	WT	Control	72	1.22923017348343	3.51208776653083	2.2828575930474	0.317063554589917
496	A2	Exp8	WT	Control	72	1.38622046319036	3.48201170790801	2.09579124471765	0.291082117321896
497	E2	Exp8	ATG8FdeltaC_in_atg8s_KO_line_1	Control	72	1.09603437593756	2.2839680276078	1.18793365167024	0.1649907849542
498	E2	Exp8	ATG8FdeltaC_in_atg8s_KO_line_1	Control	72	0.881688912747197	1.96434546319036	1.08265655044316	0.150368965339328
499	E2	Exp8	ATG8FdeltaC_in_atg8s_KO_line_1	Control	72	1.32997572426733	2.55042312951631	1.22044740524898	0.169506584062358
500	E2	Exp8	ATG8FdeltaC_in_atg8s_KO_line_1	Control	72	1.4438822747105	2.63055217280199	1.18666989809149	0.164815263623818
501	E2	Exp8	ATG8FdeltaC_in_atg8s_KO_line_1	Control	72	0.939720869120796	1.8967006366738	0.956979767553004	0.132913856604584
502	E2	Exp8	ATG8FdeltaC_in_atg8s_KO_line_1	Control	72	1.35228963701452	2.36603760736239	1.01374797034787	0.140798329214982
503	E2	Exp8	ATG8FdeltaC_in_atg8s_KO_line_1	Control	72	0.863906550443171	1.98576576721228	1.12185921676911	0.155813780106821
504	E2	Exp8	ATG8FdeltaC_in_atg8s_KO_line_1	Control	72	1.06598462269954	1.90064521642839	0.83466059372885	0.11592508246234
505	E2	Exp8	ATG8FdeltaC_in_atg8s_KO_line_1	Control	72	1.5900857528973	2.99661608554918	1.40653033265188	0.195351435090539
506	E2	Exp8	ATG8FdeltaC_in_atg8s_KO_line_1	Control	72	1.500497158487	2.66349957805097	1.16300241956397	0.161528113828329
507	E2	Exp8	ATG8FdeltaC_in_atg8s_KO_line_1	Control	72	1.07140978186799	2.25576899863711	1.18435921676912	0.164494335662378
508	E2	Exp8	ATG8FdeltaC_in_atg8s_KO_line_1	Control	72	1.04783211554204	1.81426091206575	0.76642879652371	0.106448443961626
509	E2	Exp8	ATG8FdeltaC_in_atg8s_KO_line_1	Control	72	1.02826253578746	1.93472936162257	0.90646682583511	0.125898170254876
510	E2	Exp8	ATG8FdeltaC_in_atg8s_KO_line_1	Control	72	1.09113268064092	2.07868566530377	0.98755298466285	0.137160136758729
511	E2	Exp8	ATG8FdeltaC_in_atg8s_KO_line_1	Control	72	1.26091382515367	2.41766098364067	1.156747158487	0.160659327567639
512	E2	Exp8	ATG8FdeltaC_in_atg8s_KO_line_1	Control	72	1.18420589775076	2.26439844785321	1.08019255010245	0.150026743069785
513	C2	Exp8	atg8s_KO	Control	72	0.98354489809149	2.14312620177268	1.15958130368119	0.16105295884461
514	C2	Exp8	atg8s_KO	Control	72	0.880425159168451	2.16321924539908	1.28279408623063	0.17816584530981
515	C2	Exp8	atg8s_KO	Control	72	1.14232240524898	2.45048137525611	1.30815897000713	0.181688745834324
516	C2	Exp8	atg8s_KO	Control	72	0.897684057600661	2.11529731765545	1.21761326005479	0.169112952785387
517	C2	Exp8	atg8s_KO	Control	72	1.08882199931855	2.2772791148606	1.18845711554205	0.165063488269729
518	C2	Exp8	atg8s_KO	Control	72	0.931091419904691	2.26976010020489	1.3386686803002	0.18592620559725
519	C2	Exp8	atg8s_KO	Control	72	0.994025071574926	2.13730459236595	1.14327952079102	0.158788822332087
520	C2	Exp8	atg8s_KO	Control	72	0.944929202454129	2.10756147716462	1.16263227471049	0.161476704820901
521	C2	Exp8	atg8s_KO	Control	72	0.85564724608053	1.9466266077031	1.09097936162257	0.151524911336468
522	C2	Exp8	atg8s_KO	Control	72	0.657423941377169	1.67995467995948	1.02253073858231	0.142018158136432
523	C2	Exp8	atg8s_KO	Control	72	0.974915448875384	2.21268525937334	1.23776981049796	0.171912473680272
524	C2	Exp8	atg8s_KO	Control	72	0.896637129857036	2.01760273790087	1.12096560804383	0.155689667783866
525	C2	Exp8	atg8s_KO	Control	72	1.04046641990469	2.40092554908027	1.36045912917558	0.188952656829942
526	C2	Exp8	atg8s_KO	Control	72	0.874693361963303	2.19958776653084	1.32489440456754	0.184013111745491
527	C2	Exp8	atg8s_KO	Control	72	0.736379043285681	1.68257199931855	0.946192956032869	0.131415688337898
528	C2	Exp8	atg8s_KO	Control	72	1.03041989809148	2.23456552045031	1.20414562235883	0.167242447549837
529	A2 -N	Exp8	WT	no_N	177	1.22334505725994	10.2586467280199	9.03530167075994	0.510469020946889
530	A2 -N	Exp8	WT	no_N	177	1.07855865167023	8.21647200681906	7.13791335514883	0.403271940968861
531	A2 -N	Exp8	WT	no_N	177	1.17283211554205	8.22408083367635	7.0512487181343	0.398375633792898
532	A2 -N	Exp8	WT	no_N	177	1.04552143421967	4.25660999659276	3.21108856237309	0.181417432902435
533	A2 -N	Exp8	WT	no_N	177	1.55109991240647	8.03984863054077	6.4887487181343	0.366595972775949
534	A2 -N	Exp8	WT	no_N	177	1.0979114055897	6.55013828357391	5.45222687798421	0.308035416835266
535	A2 -N	Exp8	WT	no_N	177	1.20734991240647	5.80010108214195	4.59275116973548	0.259477467216694
536	A2 -N	Exp8	WT	no_N	177	1.08324352113175	6.50159218370973	5.41834866257798	0.306121393365987
537	A2 -N	Exp8	WT	no_N	177	1.0889753183369	4.85698540252318	3.76801008418628	0.212881925660242
538	A2 -N	Exp8	WT	no_N	177	1.15073502862996	5.4140974447867	4.26336241615674	0.2408679331162
539	A2 -N	Exp8	WT	no_N	177	0.746272246080531	5.71781467655224	4.9715424304717	0.280878103416481
540	A2 -N	Exp8	WT	no_N	177	1.30369092638073	6.62767631288533	5.3239853865046	0.300790134830768
541	A2 -N	Exp8	WT	no_N	177	1.40437297034786	7.4614696032737	6.05709663292584	0.342208849317844
542	A2 -N	Exp8	WT	no_N	177	1.23212782549439	5.21840164724083	3.98627382174644	0.22521321026816
543	A2 -N	Exp8	WT	no_N	177	1.52721560804383	6.94612493592561	5.41890932788178	0.306153069371852
544	A2 -N	Exp8	WT	no_N	177	1.13532685446508	5.05650966223727	3.92118280777219	0.221535751851536
545	E2 -N	Exp8	ATG8FdeltaC_in_atg8s_KO_line_1	no_N	177	1.17172168098165	7.78901852863227	6.61729684765062	0.373858578963312
546	E2 -N	Exp8	ATG8FdeltaC_in_atg8s_KO_line_1	no_N	177	1.23228114451274	5.74481345876096	4.51253231424822	0.2549453284886
547	E2 -N	Exp8	ATG8FdeltaC_in_atg8s_KO_line_1	no_N	177	1.21003073858231	8.71805329448167	7.50802255589936	0.424182065305049
548	E2 -N	Exp8	ATG8FdeltaC_in_atg8s_KO_line_1	no_N	177	1.28347086912079	8.50147606612334	7.21800519700255	0.407796903785455
549	E2 -N	Exp8	ATG8FdeltaC_in_atg8s_KO_line_1	no_N	177	1.27573502862996	7.84476610906829	6.56903108043833	0.371131699459793
550	E2 -N	Exp8	ATG8FdeltaC_in_atg8s_KO_line_1	no_N	177	1.38190573858231	7.03642751465801	5.6545217760757	0.319464507122921
551	E2 -N	Exp8	ATG8FdeltaC_in_atg8s_KO_line_1	no_N	177	1.32014602828924	8.58937815133181	7.26923212304257	0.410691080397885
552	E2 -N	Exp8	ATG8FdeltaC_in_atg8s_KO_line_1	no_N	177	1.29678518779842	6.30466983401708	5.00788464621866	0.282931335944557
553	E2 -N	Exp8	ATG8FdeltaC_in_atg8s_KO_line_1	no_N	177	0.95035436162258	7.40464878970923	6.45429442808665	0.36464940271676
554	E2 -N	Exp8	ATG8FdeltaC_in_atg8s_KO_line_1	no_N	177	1.11085557941386	4.84641541683818	3.73555983742432	0.211048578385555
555	E2 -N	Exp8	ATG8FdeltaC_in_atg8s_KO_line_1	no_N	177	0.936146434219677	6.60948660429587	5.67334017007619	0.320527693224644
556	E2 -N	Exp8	ATG8FdeltaC_in_atg8s_KO_line_1	no_N	177	0.983544898091489	6.67651815473905	5.69297325664756	0.321636907155229
557	E2 -N	Exp8	ATG8FdeltaC_in_atg8s_KO_line_1	no_N	177	1.29157685446508	6.32245219632111	5.03087534185603	0.284230245302601
558	E2 -N	Exp8	ATG8FdeltaC_in_atg8s_KO_line_1	no_N	177	1.34544740524898	8.42502216598752	7.07957476073854	0.399975975182968
559	E2 -N	Exp8	ATG8FdeltaC_in_atg8s_KO_line_1	no_N	177	1.53026657907314	8.15955048500587	6.62928390593274	0.374535813894505
560	E2 -N	Exp8	ATG8FdeltaC_in_atg8s_KO_line_1	no_N	177	1.37475686878007	7.67064393456269	6.29588706578262	0.355699834225007
561	C2 -N	Exp8	atg8s_KO	no_N	177	0.973128231424823	6.20838143081244	5.23525319938762	0.295777016914555
562	C2 -N	Exp8	atg8s_KO	no_N	177	1.20482240524898	4.86321435821534	3.65839195296636	0.206688810902054
563	C2 -N	Exp8	atg8s_KO	no_N	177	1.07529085480581	4.39165651840596	3.31636566360015	0.187365291728822
564	C2 -N	Exp8	atg8s_KO	no_N	177	0.981910999659275	4.17373662031449	3.19182562065521	0.180329131110464
565	C2 -N	Exp8	atg8s_KO	no_N	177	1.01270104260423	5.0182006046366	4.00549956203237	0.226299410284315
566	C2 -N	Exp8	atg8s_KO	no_N	177	0.75721237661901	2.61409707089347	1.85688469427446	0.104908739789517
567	C2 -N	Exp8	atg8s_KO	no_N	177	1.01048017348343	4.64646840150103	3.6359882280176	0.205423063729808
568	C2 -N	Exp8	atg8s_KO	no_N	177	0.973651695296638	4.81291824233258	3.83926654703594	0.216907714521804
569	C2 -N	Exp8	atg8s_KO	no_N	177	0.772684057600664	3.62895547580174	2.85627141820107	0.161371266565032
570	C2 -N	Exp8	atg8s_KO	no_N	177	1.02163712985703	4.09438506816769	3.07274793831066	0.17360157843563
571	C2 -N	Exp8	atg8s_KO	no_N	177	1.03532159338812	4.34848296694062	3.3131613735525	0.187184258392797
572	C2 -N	Exp8	atg8s_KO	no_N	177	1.03689198500356	4.21762415610193	3.18073217109837	0.179702382547931
573	C2 -N	Exp8	atg8s_KO	no_N	177	0.898947811179408	3.67694091036214	2.77799309918273	0.156948762665691
574	C2 -N	Exp8	atg8s_KO	no_N	177	0.856540854805811	3.59129689570642	2.73475604090061	0.154505991011334
575	C2 -N	Exp8	atg8s_KO	no_N	177	1.01405460838455	4.07447164894444	3.06041704055989	0.172904917545757
576	C2 -N	Exp8	atg8s_KO	no_N	177	0.95571601397426	5.00337940116029	4.04766338718603	0.228681547298646

## Sheet: Fig 4E
Genotype	Group name	Seedling #	Image name	Area	Int Den	Raw IntDen	Mean IntDen for WT	Seedlings viability, normalized to WT
WT	A	1	Result of -N image 3.jpg (green):1	4905	24304	24304	34070.7	0.71334
WT	A	2	Result of -N image 3.jpg (green):2	4905	41710	41710		1.22422
WT	A	3	Result of -N image 3.jpg (green):3	4905	10236	10236		0.300434
WT	A	4	Result of -N image 3.jpg (green):4	4905	42993	42993		1.26188
WT	A	5	Result of -N image 3.jpg (green):5	4905	5107	5107		0.149894
WT	A	6	Result of -N image 3.jpg (green):6	4905	42570	42570		1.24946
WT	A	7	Result of -N image 3.jpg (green):7	4905	46404	46404		1.36199
WT	A	8	Result of -N image 3.jpg (green):8	4905	16144	16144		0.473838
WT	A	9	Result of -N image 3.jpg (green):9	4905	53881	53881		1.58145
WT	A	10	Result of -N image 3.jpg (green):10	4905	41550	41550		1.21952
WT	A	11	Result of -N image 3.jpg (green):11	4905	58473	58473		1.71622
WT	A	12	Result of -N image 3.jpg (green):12	4905	42960	42960		1.26091
WT	A	13	Result of -N image 3.jpg (green):13	4905	24392	24392		0.715923
WT	A	14	Result of -N image 3.jpg (green):14	4905	46732	46732		1.37162
WT	A	15	Result of -N image 3.jpg (green):15	4905	56882	56882		1.66953
WT	A	16	Result of -N image 3.jpg (green):16	4905	47153	47153		1.38397
WT	A	17	Result of -N image 3.jpg (green):17	4905	50889	50889		1.49363
WT	A	18	Result of -N image 3.jpg (green):18	4905	9847	9847		0.289017
WT	A	19	Result of -N image 3.jpg (green):19	4905	36263	36263		1.06435
WT	A	20	Result of -N image 3.jpg (green):20	4905	17579	17579		0.515956
WT	A	21	Result of -N image 3.jpg (green):21	4905	26982	26982		0.791941
WT	A	22	Result of -N image 3.jpg (green):22	4905	75009	75009		2.20157
WT	A	23	Result of -N image 3.jpg (green):23	4905	50261	50261		1.4752
WT	A	24	Result of -N image 3.jpg (green):24	4905	31167	31167		0.914774
WT	A	25	Result of -N image 3.jpg (green):25	4905	39513	39513		1.15973
WT	A	26	Result of -N image 3.jpg (green):26	4905	19560	19560		0.5741
WT	A	27	Result of -N image 3.jpg (green):27	4905	16861	16861		0.494882
WT	A	28	Result of -N image 3.jpg (green):28	4905	19824	19824		0.581849
WT	A	29	Result of -N image 3.jpg (green):29	4905	8999	8999		0.264127
WT	A	30	Result of -N image 3.jpg (green):30	4905	31672	31672		0.929596
WT	A	31	Result of -N image 3.jpg (green):31	4905	23166	23166		0.679939
WT	A	32	Result of -N image 3.jpg (green):32	4905	31180	31180		0.915155
atg4-a/b	B	1	Result of -N image 3.jpg (green):1	4905	23161	23161		0.679792
atg4-a/b	B	2	Result of -N image 3.jpg (green):2	4905	11621	11621		0.341085
atg4-a/b	B	3	Result of -N image 3.jpg (green):3	4905	18370	18370		0.539173
atg4-a/b	B	4	Result of -N image 3.jpg (green):4	4905	11101	11101		0.325822
atg4-a/b	B	5	Result of -N image 3.jpg (green):5	4905	16726	16726		0.49092
atg4-a/b	B	6	Result of -N image 3.jpg (green):6	4905	14460	14460		0.424411
atg4-a/b	B	7	Result of -N image 3.jpg (green):7	4905	16679	16679		0.489541
atg4-a/b	B	8	Result of -N image 3.jpg (green):8	4905	15242	15242		0.447364
atg4-a/b	B	9	Result of -N image 3.jpg (green):9	4905	17541	17541		0.514841
atg4-a/b	B	10	Result of -N image 3.jpg (green):10	4905	8366	8366		0.245548
atg4-a/b	B	11	Result of -N image 3.jpg (green):11	4905	14115	14115		0.414285
atg4-a/b	B	12	Result of -N image 3.jpg (green):12	4905	16883	16883		0.495528
atg4-a/b	B	13	Result of -N image 3.jpg (green):13	4905	15707	15707		0.461012
atg4-a/b	B	14	Result of -N image 3.jpg (green):14	4905	17011	17011		0.499285
atg4-a/b	B	15	Result of -N image 3.jpg (green):15	4905	16660	16660		0.488983
atg4-a/b	B	16	Result of -N image 3.jpg (green):16	4905	14453	14453		0.424206
atg4-a/b	B	17	Result of -N image 3.jpg (green):17	4905	12606	12606		0.369995
atg4-a/b	B	18	Result of -N image 3.jpg (green):18	4905	9648	9648		0.283176
atg4-a/b	B	19	Result of -N image 3.jpg (green):19	4905	10961	10961		0.321713
atg4-a/b	B	20	Result of -N image 3.jpg (green):20	4905	10758	10758		0.315755
atg4-a/b	B	21	Result of -N image 3.jpg (green):21	4905	8805	8805		0.258433
atg4-a/b	B	22	Result of -N image 3.jpg (green):22	4905	10736	10736		0.315109
atg4-a/b	B	23	Result of -N image 3.jpg (green):23	4905	8766	8766		0.257288
atg4-a/b	B	24	Result of -N image 3.jpg (green):24	4905	14195	14195		0.416633
atg4-a/b	B	25	Result of -N image 3.jpg (green):25	4905	10744	10744		0.315344
atg4-a/b	B	26	Result of -N image 3.jpg (green):26	4905	6784	6784		0.199115
atg4-a/b	B	27	Result of -N image 3.jpg (green):27	4905	6845	6845		0.200906
atg4-a/b	B	28	Result of -N image 3.jpg (green):28	4905	6319	6319		0.185467
atg4-a/b	B	29	Result of -N image 3.jpg (green):29	4905	5585	5585		0.163924
atg4-a/b	B	30	Result of -N image 3.jpg (green):30	4905	10752	10752		0.315579
atg4-a/b	B	31	Result of -N image 3.jpg (green):31	4905	6691	6691		0.196386
atg4-a/b	B	32	Result of -N image 3.jpg (green):1	4905	10398	10398		0.305189
EosFP-ATG8DC in WT	C	1	Result of -N image 3.jpg (green):1	4905	29705	29705		0.871863
EosFP-ATG8DC in WT	C	2	Result of -N image 3.jpg (green):2	4905	33002	33002		0.968632
EosFP-ATG8DC in WT	C	3	Result of -N image 3.jpg (green):3	4905	20991	20991		0.616101
EosFP-ATG8DC in WT	C	4	Result of -N image 3.jpg (green):4	4905	31076	31076		0.912103
EosFP-ATG8DC in WT	C	5	Result of -N image 3.jpg (green):5	4905	48402	48402		1.42063
EosFP-ATG8DC in WT	C	6	Result of -N image 3.jpg (green):6	4905	33233	33233		0.975412
EosFP-ATG8DC in WT	C	7	Result of -N image 3.jpg (green):7	4905	27249	27249		0.799778
EosFP-ATG8DC in WT	C	8	Result of -N image 3.jpg (green):8	4905	32412	32412		0.951315
EosFP-ATG8DC in WT	C	9	Result of -N image 3.jpg (green):9	4905	14259	14259		0.418512
EosFP-ATG8DC in WT	C	10	Result of -N image 3.jpg (green):10	4905	28660	28660		0.841192
EosFP-ATG8DC in WT	C	11	Result of -N image 3.jpg (green):11	4905	45622	45622		1.33904
EosFP-ATG8DC in WT	C	12	Result of -N image 3.jpg (green):12	4905	33927	33927		0.995782
EosFP-ATG8DC in WT	C	13	Result of -N image 3.jpg (green):13	4905	29453	29453		0.864467
EosFP-ATG8DC in WT	C	14	Result of -N image 3.jpg (green):14	4905	31567	31567		0.926514
EosFP-ATG8DC in WT	C	15	Result of -N image 3.jpg (green):15	4905	27701	27701		0.813044
EosFP-ATG8DC in WT	C	16	Result of -N image 3.jpg (green):16	4905	48023	48023		1.40951
EosFP-ATG8DC in WT	C	17	Result of -N image 3.jpg (green):17	4905	29609	29609		0.869045
EosFP-ATG8DC in WT	C	18	Result of -N image 3.jpg (green):18	4905	11844	11844		0.34763
EosFP-ATG8DC in WT	C	19	Result of -N image 3.jpg (green):19	4905	41291	41291		1.21192
EosFP-ATG8DC in WT	C	20	Result of -N image 3.jpg (green):20	4905	8743	8743		0.256613
EosFP-ATG8DC in WT	C	21	Result of -N image 3.jpg (green):21	4905	51357	51357		1.50736
EosFP-ATG8DC in WT	C	22	Result of -N image 3.jpg (green):22	4905	9953	9953		0.292128
EosFP-ATG8DC in WT	C	23	Result of -N image 3.jpg (green):23	4905	24321	24321		0.713839
EosFP-ATG8DC in WT	C	24	Result of -N image 3.jpg (green):24	4905	16334	16334		0.479415
EosFP-ATG8DC in WT	C	25	Result of -N image 3.jpg (green):25	4905	4762	4762		0.139768
EosFP-ATG8DC in WT	C	26	Result of -N image 3.jpg (green):26	4905	28643	28643		0.840693
EosFP-ATG8DC in WT	C	27	Result of -N image 3.jpg (green):27	4905	5526	5526		0.162192
EosFP-ATG8DC in WT	C	28	Result of -N image 3.jpg (green):28	4905	33449	33449		0.981752
EosFP-ATG8DC in WT	C	29	Result of -N image 3.jpg (green):29	4905	8966	8966		0.263159
EosFP-ATG8DC in WT	C	30	Result of -N image 3.jpg (green):30	4905	28888	28888		0.847883
EosFP-ATG8DC in WT	C	31	Result of -N image 3.jpg (green):31	4905	4779	4779		0.140267
EosFP-ATG8DC in WT	C	32	Result of -N image 3.jpg (green):2	4905	3907	3907		0.114673
EosFP-ATG8DC in atg4-a/b	D	1	Result of -N image 3.jpg (green):1	4905	31635	31635		0.92851
EosFP-ATG8DC in atg4-a/b	D	2	Result of -N image 3.jpg (green):2	4905	51454	51454		1.51021
EosFP-ATG8DC in atg4-a/b	D	3	Result of -N image 3.jpg (green):3	4905	8041	8041		0.236009
EosFP-ATG8DC in atg4-a/b	D	4	Result of -N image 3.jpg (green):4	4905	27235	27235		0.799367
EosFP-ATG8DC in atg4-a/b	D	5	Result of -N image 3.jpg (green):5	4905	63089	63089		1.85171
EosFP-ATG8DC in atg4-a/b	D	6	Result of -N image 3.jpg (green):6	4905	41974	41974		1.23197
EosFP-ATG8DC in atg4-a/b	D	7	Result of -N image 3.jpg (green):7	4905	44134	44134		1.29536
EosFP-ATG8DC in atg4-a/b	D	8	Result of -N image 3.jpg (green):8	4905	47913	47913		1.40628
EosFP-ATG8DC in atg4-a/b	D	9	Result of -N image 3.jpg (green):9	4905	39699	39699		1.16519
EosFP-ATG8DC in atg4-a/b	D	10	Result of -N image 3.jpg (green):10	4905	42694	42694		1.2531
EosFP-ATG8DC in atg4-a/b	D	11	Result of -N image 3.jpg (green):11	4905	42753	42753		1.25483
EosFP-ATG8DC in atg4-a/b	D	12	Result of -N image 3.jpg (green):12	4905	38650	38650		1.13441
EosFP-ATG8DC in atg4-a/b	D	13	Result of -N image 3.jpg (green):13	4905	94373	94373		2.76992
EosFP-ATG8DC in atg4-a/b	D	14	Result of -N image 3.jpg (green):14	4905	54890	54890		1.61106
EosFP-ATG8DC in atg4-a/b	D	15	Result of -N image 3.jpg (green):15	4905	70441	70441		2.06749
EosFP-ATG8DC in atg4-a/b	D	16	Result of -N image 3.jpg (green):16	4905	40761	40761		1.19636
EosFP-ATG8DC in atg4-a/b	D	17	Result of -N image 3.jpg (green):17	4905	32160	32160		0.943919
EosFP-ATG8DC in atg4-a/b	D	18	Result of -N image 3.jpg (green):18	4905	35237	35237		1.03423
EosFP-ATG8DC in atg4-a/b	D	19	Result of -N image 3.jpg (green):19	4905	40792	40792		1.19727
EosFP-ATG8DC in atg4-a/b	D	20	Result of -N image 3.jpg (green):20	4905	42580	42580		1.24975
EosFP-ATG8DC in atg4-a/b	D	21	Result of -N image 3.jpg (green):21	4905	38549	38549		1.13144
EosFP-ATG8DC in atg4-a/b	D	22	Result of -N image 3.jpg (green):22	4905	42257	42257		1.24027
EosFP-ATG8DC in atg4-a/b	D	23	Result of -N image 3.jpg (green):23	4905	25230	25230		0.740519
EosFP-ATG8DC in atg4-a/b	D	24	Result of -N image 3.jpg (green):24	4905	27399	27399		0.80418
EosFP-ATG8DC in atg4-a/b	D	25	Result of -N image 3.jpg (green):25	4905	29628	29628		0.869603
EosFP-ATG8DC in atg4-a/b	D	26	Result of -N image 3.jpg (green):26	4905	26762	26762		0.785484
EosFP-ATG8DC in atg4-a/b	D	27	Result of -N image 3.jpg (green):27	4905	33583	33583		0.985685
EosFP-ATG8DC in atg4-a/b	D	28	Result of -N image 3.jpg (green):28	4905	11730	11730		0.344284
EosFP-ATG8DC in atg4-a/b	D	29	Result of -N image 3.jpg (green):29	4905	13203	13203		0.387518
EosFP-ATG8DC in atg4-a/b	D	30	Result of -N image 3.jpg (green):30	4905	50093	50093		1.47027
EosFP-ATG8DC in atg4-a/b	D	31	Result of -N image 3.jpg (green):1	4905	20028	20028		0.587836
EosFP-ATG8DC in atg4-a/b	D	32	Result of -N image 3.jpg (green):1	4905	8863	8863		0.260135
EosFP-ATG8DC in atg5-1	E	1	Result of -N image 3.jpg (green):1	4905	10588	10588		0.310765
EosFP-ATG8DC in atg5-1	E	2	Result of -N image 3.jpg (green):2	4905	8797	8797		0.258198
EosFP-ATG8DC in atg5-1	E	3	Result of -N image 3.jpg (green):3	4905	7721	7721		0.226617
EosFP-ATG8DC in atg5-1	E	4	Result of -N image 3.jpg (green):4	4905	11764	11764		0.345282
EosFP-ATG8DC in atg5-1	E	5	Result of -N image 3.jpg (green):5	4905	9983	9983		0.293008
EosFP-ATG8DC in atg5-1	E	6	Result of -N image 3.jpg (green):6	4905	7474	7474		0.219367
EosFP-ATG8DC in atg5-1	E	7	Result of -N image 3.jpg (green):7	4905	11729	11729		0.344255
EosFP-ATG8DC in atg5-1	E	8	Result of -N image 3.jpg (green):8	4905	10593	10593		0.310912
EosFP-ATG8DC in atg5-1	E	9	Result of -N image 3.jpg (green):9	4905	8883	8883		0.260722
EosFP-ATG8DC in atg5-1	E	10	Result of -N image 3.jpg (green):10	4905	11902	11902		0.349332
EosFP-ATG8DC in atg5-1	E	11	Result of -N image 3.jpg (green):11	4905	8827	8827		0.259079
EosFP-ATG8DC in atg5-1	E	12	Result of -N image 3.jpg (green):12	4905	7827	7827		0.229728
EosFP-ATG8DC in atg5-1	E	13	Result of -N image 3.jpg (green):13	4905	8908	8908		0.261456
EosFP-ATG8DC in atg5-1	E	14	Result of -N image 3.jpg (green):14	4905	8401	8401		0.246575
EosFP-ATG8DC in atg5-1	E	15	Result of -N image 3.jpg (green):15	4905	6304	6304		0.185027
EosFP-ATG8DC in atg5-1	E	16	Result of -N image 3.jpg (green):16	4905	8712	8712		0.255703
EosFP-ATG8DC in atg5-1	E	17	Result of -N image 3.jpg (green):17	4905	10757	10757		0.315726
EosFP-ATG8DC in atg5-1	E	18	Result of -N image 3.jpg (green):18	4905	7453	7453		0.218751
EosFP-ATG8DC in atg5-1	E	19	Result of -N image 3.jpg (green):19	4905	4562	4562		0.133898
EosFP-ATG8DC in atg5-1	E	20	Result of -N image 3.jpg (green):20	4905	4384	4384		0.128674
EosFP-ATG8DC in atg5-1	E	21	Result of -N image 3.jpg (green):21	4905	9443	9443		0.277159
EosFP-ATG8DC in atg5-1	E	22	Result of -N image 3.jpg (green):22	4905	10964	10964		0.321801
EosFP-ATG8DC in atg5-1	E	23	Result of -N image 3.jpg (green):23	4905	11064	11064		0.324736
EosFP-ATG8DC in atg5-1	E	24	Result of -N image 3.jpg (green):24	4905	10565	10565		0.31009
EosFP-ATG8DC in atg5-1	E	25	Result of -N image 3.jpg (green):25	4905	7320	7320		0.214847
EosFP-ATG8DC in atg5-1	E	26	Result of -N image 3.jpg (green):26	4905	5817	5817		0.170733
EosFP-ATG8DC in atg5-1	E	27	Result of -N image 3.jpg (green):27	4905	11438	11438		0.335713
EosFP-ATG8DC in atg5-1	E	28	Result of -N image 3.jpg (green):28	4905	8648	8648		0.253825
EosFP-ATG8DC in atg5-1	E	29	Result of -N image 3.jpg (green):29	4905	6892	6892		0.202285
EosFP-ATG8DC in atg5-1	E	30	Result of -N image 3.jpg (green):30	4905	7121	7121		0.209006
EosFP-ATG8DC in atg5-1	E	31	Result of -N image 3.jpg (green):1	4905	6833	6833		0.200553
EosFP-ATG8DC in atg5-1	E	32	Result of -N image 3.jpg (green):1	4905	7941	7941		0.233074

## Sheet: Fig 4 B
Group	RelativeHours	PredictedRootLength	std.error	conf.low	conf.high
K618	24	0.064	0.014	0.037	0.091
K618	48	0.192	0.021	0.152	0.232
K618	72	0.358	0.03	0.299	0.417
K618	96	0.563	0.044	0.477	0.649
K618	120	0.806	0.063	0.683	0.929
K618	144	1.088	0.088	0.917	1.26
K783	24	0.068	0.012	0.045	0.091
K783	48	0.232	0.018	0.197	0.266
K783	72	0.453	0.025	0.403	0.503
K783	96	0.732	0.037	0.66	0.804
K783	120	1.069	0.052	0.967	1.171
K783	144	1.463	0.072	1.321	1.605
K785	24	0.021	0.011	-0.002	0.043
K785	48	0.081	0.017	0.048	0.114
K785	72	0.154	0.024	0.106	0.201
K785	96	0.239	0.035	0.171	0.308
K785	120	0.338	0.049	0.242	0.435
K785	144	0.45	0.068	0.316	0.583
M286	24	0.039	0.013	0.014	0.064
M286	48	0.107	0.019	0.07	0.144
M286	72	0.205	0.027	0.151	0.258
M286	96	0.333	0.039	0.256	0.409
M286	120	0.491	0.055	0.383	0.599
M286	144	0.679	0.076	0.53	0.828
M287	24	0.044	0.014	0.016	0.072
M287	48	0.183	0.022	0.141	0.226
M287	72	0.378	0.032	0.315	0.44
M287	96	0.627	0.047	0.535	0.72
M287	120	0.933	0.068	0.799	1.067
M287	144	1.294	0.096	1.105	1.482

## Sheet: Fig 4C
Group	RelativeHours	PredictedRootLength	std.error	conf.low	conf.high
K618 -N	24	0.337	0.013	0.312	0.362
K618 -N	48	0.784	0.024	0.737	0.831
K618 -N	72	1.301	0.038	1.228	1.375
K618 -N	96	1.89	0.058	1.775	2.004
K618 -N	120	2.549	0.088	2.376	2.721
K618 -N	144	3.278	0.127	3.029	3.528
K618 MS	24	0.285	0.013	0.259	0.311
K618 MS	48	0.703	0.025	0.654	0.752
K618 MS	72	1.217	0.039	1.14	1.294
K618 MS	96	1.827	0.061	1.708	1.946
K618 MS	120	2.533	0.092	2.353	2.712
K618 MS	144	3.334	0.133	3.074	3.594
K783 -N	24	0.345	0.012	0.321	0.368
K783 -N	48	0.791	0.023	0.747	0.835
K783 -N	72	1.254	0.035	1.184	1.323
K783 -N	96	1.734	0.054	1.627	1.841
K783 -N	120	2.231	0.082	2.071	2.392
K783 -N	144	2.746	0.118	2.515	2.977
K783 MS	24	0.342	0.012	0.318	0.365
K783 MS	48	0.803	0.023	0.759	0.848
K783 MS	72	1.307	0.036	1.237	1.378
K783 MS	96	1.853	0.055	1.745	1.962
K783 MS	120	2.441	0.083	2.278	2.605
K783 MS	144	3.072	0.121	2.835	3.309
K785 -N	24	0.259	0.012	0.235	0.283
K785 -N	48	0.512	0.023	0.468	0.556
K785 -N	72	0.769	0.036	0.699	0.838
K785 -N	96	1.029	0.054	0.923	1.136
K785 -N	120	1.294	0.081	1.134	1.453
K785 -N	144	1.562	0.117	1.332	1.792
K785 MS	24	0.338	0.012	0.314	0.362
K785 MS	48	0.763	0.023	0.719	0.808
K785 MS	72	1.252	0.036	1.182	1.322
K785 MS	96	1.804	0.055	1.697	1.911
K785 MS	120	2.419	0.082	2.259	2.58
K785 MS	144	3.098	0.118	2.867	3.329
M286 -N	24	0.296	0.013	0.271	0.321
M286 -N	48	0.618	0.024	0.571	0.665
M286 -N	72	0.925	0.038	0.851	0.999
M286 -N	96	1.217	0.058	1.104	1.33
M286 -N	120	1.494	0.086	1.325	1.663
M286 -N	144	1.756	0.124	1.513	2
M286 MS	24	0.302	0.013	0.277	0.328
M286 MS	48	0.704	0.025	0.656	0.753
M286 MS	72	1.165	0.039	1.089	1.241
M286 MS	96	1.684	0.06	1.568	1.801
M286 MS	120	2.262	0.089	2.087	2.438
M286 MS	144	2.899	0.129	2.646	3.152
M287 -N	24	0.337	0.014	0.311	0.364
M287 -N	48	0.791	0.025	0.741	0.841
M287 -N	72	1.323	0.04	1.244	1.402
M287 -N	96	1.933	0.063	1.81	2.055
M287 -N	120	2.621	0.095	2.435	2.806
M287 -N	144	3.387	0.137	3.118	3.655
M287 MS	24	0.344	0.014	0.317	0.371
M287 MS	48	0.799	0.026	0.749	0.85
M287 MS	72	1.334	0.041	1.255	1.414
M287 MS	96	1.949	0.062	1.827	2.071
M287 MS	120	2.643	0.093	2.46	2.826
M287 MS	144	3.417	0.135	3.153	3.682

## Sheet: Fig 4F
Group	Seedling #	Area, cm2
A	1	0.013
A	2	0.097
A	3	0.073
A	4	0.14
A	5	0.099
A	6	0.045			Group code	Seed batch	Transgene	Background
A	7	0.138			A	AM M 287	-	WT
A	8	0.078			B	AM M 286	-	atg4 dKO
A	9	0.055			C	AM K 618	pUBN ubi10::EOSFP-AtATG8e gene Gly stop	WT
A	10	0.077			D	AM K 783	pUBN ubi10::EOSFP-AtATG8e gene Gly stop	atg4 dKO
A	11	0.157			E	AM K 785	pUBN ubi10::EOSFP-AtATG8e gene Gly stop	atg5-1 KO
A	12	0.099
A	13	0.059
A	14	0.032
A	15	0.018
A	16	0.144
A	17	0.121
A	18	0.072
A	19	0.112
A	20	0.148
A	21	0.1
A	22	0.136
A	23	0.073
A	24	0.228
A	25	0.127
A	26	0.189
A	27	0.174
A	28	0.094
A	29	0.008
A	30	0.045
A	31	0.071
A	32	0.087
A	33	0.12
B	1	0.053
B	2	0.047
B	3	0.022
B	4	0.047
B	5	0.082
B	6	0.039
B	7	0.039
B	8	0.065
B	9	0.039
B	10	0.088
B	11	0.053
B	12	0.045
B	13	0.05
B	14	0.067
B	15	0.057
B	16	0.045
B	17	0.056
B	18	0.044
B	19	0.041
B	20	0.06
B	21	0.083
B	22	0.08
B	23	0.044
B	24	0.04
B	25	0.079
B	26	0.061
B	27	0.054
B	28	0.039
B	29	0.043
C	1	0.075
C	2	0.045
C	3	0.057
C	4	0.053
C	5	0.029
C	6	0.06
C	7	0.076
C	8	0.135
C	9	0.047
C	10	0.065
C	11	0.091
C	12	0.054
C	13	0.026
C	14	0.077
C	15	0.083
C	16	0.034
C	17	0.051
C	18	0.129
C	19	0.14
C	20	0.066
C	21	0.013
C	22	0.112
C	23	0.074
C	24	0.055
C	25	0.236
C	26	0.083
C	27	0.049
C	28	0.144
C	29	0.102
C	30	0.046
D	1	0.072
D	2	0.114
D	3	0.147
D	4	0.111
D	5	0.076
D	6	0.069
D	7	0.081
D	8	0.09
D	9	0.097
D	10	0.06
D	11	0.078
D	12	0.107
D	13	0.159
D	14	0.066
D	15	0.056
D	16	0.058
D	17	0.082
D	18	0.185
D	19	0.079
D	20	0.094
D	21	0.069
D	22	0.063
D	23	0.089
D	24	0.075
D	25	0.1
D	26	0.055
D	27	0.098
D	28	0.061
D	29	0.068
D	30	0.061
D	31	0.141
D	32	0.136
E	1	0.028
E	2	0.028
E	3	0.019
E	4	0.05
E	5	0.034
E	6	0.039
E	7	0.028
E	8	0.039
E	9	0.029
E	10	0.034
E	11	0.04
E	12	0.046
E	13	0.05
E	14	0.028
E	15	0.023
E	16	0.039
E	17	0.041
E	18	0.055
E	19	0.053
E	20	0.054
E	21	0.059
E	22	0.101
E	23	0.022
E	24	0.047
E	25	0.028
E	26	0.039
E	27	0.032
E	28	0.047
E	29	0.033
E	30	0.048
E	31	0.02
E	32	0.025
E	33	0.046

[truncated: 25 more sheets: Fig S2A, Fig S2B, Fig S2C, Fig S2E, Fig S2G, Fig S3C, Fig S3B, Fig S3D, Fig S3F, Fig S3G, Fig S3J, Fig S3K and L, Fig S4B, Fig S4D, Fig S4E, Fig S4G, Fig S6B, Fig S9B,C densty AZD, Fig S9B,C densty -N, Fig S9B,C densty -C …]
